# Supplementary material for: Cockpit voice recorder transcript data: Capturing safety voice and safety listening during historic aviation accidents
Source: Data Brief. 2021 Nov 20;39:107602. doi: 10.1016/j.dib.2021.107602 (PMC8627982; doi:10.1016/j.dib.2021.107602)
Supplement: Supplementary file 1 [file mmc1.csv]

Variable name	Code options	Definition	Example
coding_row_RawNumber	[Number, conseq.]	Number of the turn within the transcript (including sounds, comments, etc.)	-
coding_row_Type	Conversation Background sound Note Other (fill in)	Describes the nature of the text.	Background sound: "pop"; Note: "[End of transcript]" Comment: "ATC provided clearance…"
cvr_turn_ConversationNumber	[Number, conseq.]	Consecutive number of the conversational turns in the transcript (i.e., excluding sounds, comments, other).	-
cvr_turn_speaker	Captain First Officer Flight Engineer Cabin Crew (fill in) ATC Fire Department Other (fill in) Unclear	Describes the person who speaks. Describe their roles in terms of the code options, not names. For Cabin Crew (fill in): describe the role (e.g., purser, flight attendant) ATC describes all air traffic control speakers (e.g., tower [TWR], approach [AP], departure [DE/DP], radar), but not other ground-based roles such as fire department, etc. When, in a transcript, multiple speakers fall under the…	CAM-2 becomes: First Officer
coding_safety_concern	[describe, or leave empty]	Describes the hazard in the message. When no hazard is contained in the message, type 'none'. Do this for each conversation turn, so even when a hazard is repeated.	Losing chart: "I got the chart right here we're liable to lose it." Poor communication: "771 say again your last message" Engine failure: "Now the other engine is out too." Etc.
coding_safety_listening	Affirmed Disaffirmed Ignored Unclear [describe]	Describes whether (and if: how) the hazard raised is responded to within the next three turns. Turn 1: Hazard raised Turn 2-4: Does the other person respond in any way to the hazard raised? Do this for every row where a hazard is raised, even when the hazard raised is repeated! (so: code for each turn where a hazard was raised whether in the next three turns a response came, and if so: what it wa…	Affirmed: Disaffirmed: Ignored: hazard raised was not responded to.
coding_hazard_type	Distraction Pilot Actions Maneuvering Planning Weather ATC Interaction Location Crew Interaction Other (fill in)	Describes the type of hazard. - Distraction: Factors that provide loss of situational awareness (e.g., passenger issues, high workload; poor training) - Pilot Actions: Actions taken by a pilot - Maneuvering: Factors related to moving the aircraft (speed, climbing, descending, etc) - Planning: Factors relating to planning the flight (fuel, checklists, etc) - Weather: Weather related factors - ATC …	Distraction: passenger issues, high workload Pilot Actions: poor handling, decision-making, complacency, etc. Location: maps, knowledge of airspace, altitude Planning: pre-flight briefing, fuel Weather: loss of visual cues, unplanned route changes ATC Interaction: ATC errors, poor communication Crew interaction: poor communication amongst crew Equipment: failure of equipment, unfamiliarity Maneuv…
coding_hazard_PerceivedStatus	Deteriorating Mitigated Fatal Stable Unclear	Describes how the persons states s/he perceives the status of the hazard. This requires a contextual understanding of the on-going conversation. - Deteriorating: safety issue gets worse. - Mitigated: safety issue is resolved/under control. - Fatal: the safety issue could no longer be mitigated - Unclear: perception is unclear.	Deteriorating: "Now the other engine is out too." Mitigated: "Everything's good." or: "Ah ... just barely ... we'll pick up the ILS here." (i.e., an alternative action was taken) Fatal: "oh shit, we're gonna die"
coding_hazard_attributed_type	ATC Interaction Crew Interaction Distractions Equipment/fuel Location Maneuvering Weather Pilot actions Planning Company actions Other	Describes whether an accident is atributed to a particular cause by an accident investigation rapport. The coding framework uses the NATS causal factor scheme.
RA_effectiveness	Yes/No	In the first turn of the transcript, describe whether you feel the conversation was smooth and effective. This variables requires your subjective interpretation of the transcript.
RA_Interesting	[describe, or leave empty]	Use this variable to highlight that something interesting is contained within this message. This is a subjective variable and enables you to indicate thoughts, intuitions, etc (i.e., feel free). Provide detail.
RA_Comment	[describe, or leave empty]	Use this variable to provide comment on the turn. For example, if you were unsure on a code, provide a comment in this column. When commenting on the complete transcript, provide it in Turn_RawNumber = 1.
