# Supplementary material for: Cockpit voice recorder transcript data: Capturing safety voice and safety listening during historic aviation accidents
Source: Data Brief. 2021 Nov 20;39:107602. doi: 10.1016/j.dib.2021.107602 (PMC8627982; doi:10.1016/j.dib.2021.107602)
Supplement: Supplementary file 2 [file mmc2.csv]

Sorting_row	analysis_data	case_id	case_name	case_date	coding_year	case_database	case_source_URL	case_alternative_datasource	case_equipment	case_country_registration	coding_country_registration	case_country_airspace	coding_country_airspace	case_flight_n_crew	case_flight_n_passengers	case_flight_n_total	case_flight_n_fatilities	case_flight_n_survivors	coding_percentage_survisors	case_otherplane	case_n_otherfatalities	case_flight2_n_crew	case_flight2_n_passengers	case_flight2_n_survivors	case_flight_phase	coding_phase	case_flight_damage	coding_damage	cvr_text_aftertranscript	case_attributed_cause_text	case_attributed_cause_short	case_cause_websummary	coding_hazard_attributed_type	coding_attributedcause_atc	coding_attributedcause_crew	coding_attributedcause_distract	coding_attributedcause_equip	coding_attributedcause_location	coding_attributedcause_manoeuvring	coding_attributedcause_weather	coding_attributedcause_pilot	coding_attributedcause_planning	coding_attributedcause_company	coding_attributedcause_other	cvr_audio_source	cvr_legend	cvr_frequency	cvr_time_stamp	cvr_turn_speaker_raw
1	0	1	South African DC-4	30/Jun/62	1962	ASN	https://aviation-safety.net/investigation/cvr/transcripts/atc_sadc-4.php		DC-4	South Africa	39	South Africa	39	5	46	51	0	51	1	Yes					Unclear	-999	Substantial	3	[none provided]	A Douglas DC-4 passenger plane operated by South African Airways sustained damage to the tail fin following a collision with a North American Harvard IIA (7464, c/n 88-14163) operated by the South African Air Force. The Harvard trainer, call sign 'Chaka 2' crashed and both pilots bailed out safely. The DC-4 continued for a safe landing at Durban.	Mid-air collision	(collision with trainer)	ATC Interaction	1	0	0	0	0	0	0	0	0	0	0	ATC	Tower = Durban Air Traffic Control Tower Tower-1 = Durban Air Traffic Control Tower controller #1 Tower-2 = Durban Air Traffic Control Tower controller #2 DC-4 = South African Airways DC-4 ZS-BMH	[none provided]	[none provided]	ATC-1
2	0	1	South African DC-4	30/Jun/62	1962	ASN	https://aviation-safety.net/investigation/cvr/transcripts/atc_sadc-4.php		DC-4	South Africa	39	South Africa	39	5	46	51	0	51	1	Yes					Unclear	-999	Substantial	3	[none provided]	A Douglas DC-4 passenger plane operated by South African Airways sustained damage to the tail fin following a collision with a North American Harvard IIA (7464, c/n 88-14163) operated by the South African Air Force. The Harvard trainer, call sign 'Chaka 2' crashed and both pilots bailed out safely. The DC-4 continued for a safe landing at Durban.	Mid-air collision	(collision with trainer)	ATC Interaction	1	0	0	0	0	0	0	0	0	0	0	ATC	Tower = Durban Air Traffic Control Tower Tower-1 = Durban Air Traffic Control Tower controller #1 Tower-2 = Durban Air Traffic Control Tower controller #2 DC-4 = South African Airways DC-4 ZS-BMH	[none provided]	[none provided]	Aircraft-1
3	0	1	South African DC-4	30/Jun/62	1962	ASN	https://aviation-safety.net/investigation/cvr/transcripts/atc_sadc-4.php		DC-4	South Africa	39	South Africa	39	5	46	51	0	51	1	Yes					Unclear	-999	Substantial	3	[none provided]	A Douglas DC-4 passenger plane operated by South African Airways sustained damage to the tail fin following a collision with a North American Harvard IIA (7464, c/n 88-14163) operated by the South African Air Force. The Harvard trainer, call sign 'Chaka 2' crashed and both pilots bailed out safely. The DC-4 continued for a safe landing at Durban.	Mid-air collision	(collision with trainer)	ATC Interaction	1	0	0	0	0	0	0	0	0	0	0	ATC	Tower = Durban Air Traffic Control Tower Tower-1 = Durban Air Traffic Control Tower controller #1 Tower-2 = Durban Air Traffic Control Tower controller #2 DC-4 = South African Airways DC-4 ZS-BMH	[none provided]	[none provided]	ATC-1
4	0	1	South African DC-4	30/Jun/62	1962	ASN	https://aviation-safety.net/investigation/cvr/transcripts/atc_sadc-4.php		DC-4	South Africa	39	South Africa	39	5	46	51	0	51	1	Yes					Unclear	-999	Substantial	3	[none provided]	A Douglas DC-4 passenger plane operated by South African Airways sustained damage to the tail fin following a collision with a North American Harvard IIA (7464, c/n 88-14163) operated by the South African Air Force. The Harvard trainer, call sign 'Chaka 2' crashed and both pilots bailed out safely. The DC-4 continued for a safe landing at Durban.	Mid-air collision	(collision with trainer)	ATC Interaction	1	0	0	0	0	0	0	0	0	0	0	ATC	Tower = Durban Air Traffic Control Tower Tower-1 = Durban Air Traffic Control Tower controller #1 Tower-2 = Durban Air Traffic Control Tower controller #2 DC-4 = South African Airways DC-4 ZS-BMH	[none provided]	[none provided]	Aircraft-1
5	0	1	South African DC-4	30/Jun/62	1962	ASN	https://aviation-safety.net/investigation/cvr/transcripts/atc_sadc-4.php		DC-4	South Africa	39	South Africa	39	5	46	51	0	51	1	Yes					Unclear	-999	Substantial	3	[none provided]	A Douglas DC-4 passenger plane operated by South African Airways sustained damage to the tail fin following a collision with a North American Harvard IIA (7464, c/n 88-14163) operated by the South African Air Force. The Harvard trainer, call sign 'Chaka 2' crashed and both pilots bailed out safely. The DC-4 continued for a safe landing at Durban.	Mid-air collision	(collision with trainer)	ATC Interaction	1	0	0	0	0	0	0	0	0	0	0	ATC	Tower = Durban Air Traffic Control Tower Tower-1 = Durban Air Traffic Control Tower controller #1 Tower-2 = Durban Air Traffic Control Tower controller #2 DC-4 = South African Airways DC-4 ZS-BMH	[none provided]	[none provided]	ATC-1
6	0	1	South African DC-4	30/Jun/62	1962	ASN	https://aviation-safety.net/investigation/cvr/transcripts/atc_sadc-4.php		DC-4	South Africa	39	South Africa	39	5	46	51	0	51	1	Yes					Unclear	-999	Substantial	3	[none provided]	A Douglas DC-4 passenger plane operated by South African Airways sustained damage to the tail fin following a collision with a North American Harvard IIA (7464, c/n 88-14163) operated by the South African Air Force. The Harvard trainer, call sign 'Chaka 2' crashed and both pilots bailed out safely. The DC-4 continued for a safe landing at Durban.	Mid-air collision	(collision with trainer)	ATC Interaction	1	0	0	0	0	0	0	0	0	0	0	ATC	Tower = Durban Air Traffic Control Tower Tower-1 = Durban Air Traffic Control Tower controller #1 Tower-2 = Durban Air Traffic Control Tower controller #2 DC-4 = South African Airways DC-4 ZS-BMH	[none provided]	[none provided]	Aircraft-1
7	0	1	South African DC-4	30/Jun/62	1962	ASN	https://aviation-safety.net/investigation/cvr/transcripts/atc_sadc-4.php		DC-4	South Africa	39	South Africa	39	5	46	51	0	51	1	Yes					Unclear	-999	Substantial	3	[none provided]	A Douglas DC-4 passenger plane operated by South African Airways sustained damage to the tail fin following a collision with a North American Harvard IIA (7464, c/n 88-14163) operated by the South African Air Force. The Harvard trainer, call sign 'Chaka 2' crashed and both pilots bailed out safely. The DC-4 continued for a safe landing at Durban.	Mid-air collision	(collision with trainer)	ATC Interaction	1	0	0	0	0	0	0	0	0	0	0	ATC	Tower = Durban Air Traffic Control Tower Tower-1 = Durban Air Traffic Control Tower controller #1 Tower-2 = Durban Air Traffic Control Tower controller #2 DC-4 = South African Airways DC-4 ZS-BMH	[none provided]	[none provided]	ATC-1
8	0	1	South African DC-4	30/Jun/62	1962	ASN	https://aviation-safety.net/investigation/cvr/transcripts/atc_sadc-4.php		DC-4	South Africa	39	South Africa	39	5	46	51	0	51	1	Yes					Unclear		Substantial		[none provided]	A Douglas DC-4 passenger plane operated by South African Airways sustained damage to the tail fin following a collision with a North American Harvard IIA (7464, c/n 88-14163) operated by the South African Air Force. The Harvard trainer, call sign 'Chaka 2' crashed and both pilots bailed out safely. The DC-4 continued for a safe landing at Durban.	Mid-air collision	(collision with trainer)	ATC Interaction	1	0	0	0	0	0	0	0	0	0	0	ATC	Tower = Durban Air Traffic Control Tower Tower-1 = Durban Air Traffic Control Tower controller #1 Tower-2 = Durban Air Traffic Control Tower controller #2 DC-4 = South African Airways DC-4 ZS-BMH	[none provided]	[none provided]
9	0	1	South African DC-4	30/Jun/62	1962	ASN	https://aviation-safety.net/investigation/cvr/transcripts/atc_sadc-4.php		DC-4	South Africa	39	South Africa	39	5	46	51	0	51	1	Yes					Unclear	-999	Substantial	3	[none provided]	A Douglas DC-4 passenger plane operated by South African Airways sustained damage to the tail fin following a collision with a North American Harvard IIA (7464, c/n 88-14163) operated by the South African Air Force. The Harvard trainer, call sign 'Chaka 2' crashed and both pilots bailed out safely. The DC-4 continued for a safe landing at Durban.	Mid-air collision	(collision with trainer)	ATC Interaction	1	0	0	0	0	0	0	0	0	0	0	ATC	Tower = Durban Air Traffic Control Tower Tower-1 = Durban Air Traffic Control Tower controller #1 Tower-2 = Durban Air Traffic Control Tower controller #2 DC-4 = South African Airways DC-4 ZS-BMH	[none provided]	[none provided]	ATC-1
10	0	1	South African DC-4	30/Jun/62	1962	ASN	https://aviation-safety.net/investigation/cvr/transcripts/atc_sadc-4.php		DC-4	South Africa	39	South Africa	39	5	46	51	0	51	1	Yes					Unclear	-999	Substantial	3	[none provided]	A Douglas DC-4 passenger plane operated by South African Airways sustained damage to the tail fin following a collision with a North American Harvard IIA (7464, c/n 88-14163) operated by the South African Air Force. The Harvard trainer, call sign 'Chaka 2' crashed and both pilots bailed out safely. The DC-4 continued for a safe landing at Durban.	Mid-air collision	(collision with trainer)	ATC Interaction	1	0	0	0	0	0	0	0	0	0	0	ATC	Tower = Durban Air Traffic Control Tower Tower-1 = Durban Air Traffic Control Tower controller #1 Tower-2 = Durban Air Traffic Control Tower controller #2 DC-4 = South African Airways DC-4 ZS-BMH	[none provided]	[none provided]	Aircraft-1
11	0	1	South African DC-4	30/Jun/62	1962	ASN	https://aviation-safety.net/investigation/cvr/transcripts/atc_sadc-4.php		DC-4	South Africa	39	South Africa	39	5	46	51	0	51	1	Yes					Unclear	-999	Substantial	3	[none provided]	A Douglas DC-4 passenger plane operated by South African Airways sustained damage to the tail fin following a collision with a North American Harvard IIA (7464, c/n 88-14163) operated by the South African Air Force. The Harvard trainer, call sign 'Chaka 2' crashed and both pilots bailed out safely. The DC-4 continued for a safe landing at Durban.	Mid-air collision	(collision with trainer)	ATC Interaction	1	0	0	0	0	0	0	0	0	0	0	ATC	Tower = Durban Air Traffic Control Tower Tower-1 = Durban Air Traffic Control Tower controller #1 Tower-2 = Durban Air Traffic Control Tower controller #2 DC-4 = South African Airways DC-4 ZS-BMH	[none provided]	[none provided]	ATC-2
12	0	1	South African DC-4	30/Jun/62	1962	ASN	https://aviation-safety.net/investigation/cvr/transcripts/atc_sadc-4.php		DC-4	South Africa	39	South Africa	39	5	46	51	0	51	1	Yes					Unclear	-999	Substantial	3	[none provided]	A Douglas DC-4 passenger plane operated by South African Airways sustained damage to the tail fin following a collision with a North American Harvard IIA (7464, c/n 88-14163) operated by the South African Air Force. The Harvard trainer, call sign 'Chaka 2' crashed and both pilots bailed out safely. The DC-4 continued for a safe landing at Durban.	Mid-air collision	(collision with trainer)	ATC Interaction	1	0	0	0	0	0	0	0	0	0	0	ATC	Tower = Durban Air Traffic Control Tower Tower-1 = Durban Air Traffic Control Tower controller #1 Tower-2 = Durban Air Traffic Control Tower controller #2 DC-4 = South African Airways DC-4 ZS-BMH	[none provided]	[none provided]	Aircraft-1
13	0	1	South African DC-4	30/Jun/62	1962	ASN	https://aviation-safety.net/investigation/cvr/transcripts/atc_sadc-4.php		DC-4	South Africa	39	South Africa	39	5	46	51	0	51	1	Yes					Unclear		Substantial		[none provided]	A Douglas DC-4 passenger plane operated by South African Airways sustained damage to the tail fin following a collision with a North American Harvard IIA (7464, c/n 88-14163) operated by the South African Air Force. The Harvard trainer, call sign 'Chaka 2' crashed and both pilots bailed out safely. The DC-4 continued for a safe landing at Durban.	Mid-air collision	(collision with trainer)	ATC Interaction	1	0	0	0	0	0	0	0	0	0	0	ATC	Tower = Durban Air Traffic Control Tower Tower-1 = Durban Air Traffic Control Tower controller #1 Tower-2 = Durban Air Traffic Control Tower controller #2 DC-4 = South African Airways DC-4 ZS-BMH	[none provided]	[none provided]
14	0	1	South African DC-4	30/Jun/62	1962	ASN	https://aviation-safety.net/investigation/cvr/transcripts/atc_sadc-4.php		DC-4	South Africa	39	South Africa	39	5	46	51	0	51	1	Yes					Unclear	-999	Substantial	3	[none provided]	A Douglas DC-4 passenger plane operated by South African Airways sustained damage to the tail fin following a collision with a North American Harvard IIA (7464, c/n 88-14163) operated by the South African Air Force. The Harvard trainer, call sign 'Chaka 2' crashed and both pilots bailed out safely. The DC-4 continued for a safe landing at Durban.	Mid-air collision	(collision with trainer)	ATC Interaction	1	0	0	0	0	0	0	0	0	0	0	ATC	Tower = Durban Air Traffic Control Tower Tower-1 = Durban Air Traffic Control Tower controller #1 Tower-2 = Durban Air Traffic Control Tower controller #2 DC-4 = South African Airways DC-4 ZS-BMH	[none provided]	[none provided]	ATC-3
15	0	1	South African DC-4	30/Jun/62	1962	ASN	https://aviation-safety.net/investigation/cvr/transcripts/atc_sadc-4.php		DC-4	South Africa	39	South Africa	39	5	46	51	0	51	1	Yes					Unclear	-999	Substantial	3	[none provided]	A Douglas DC-4 passenger plane operated by South African Airways sustained damage to the tail fin following a collision with a North American Harvard IIA (7464, c/n 88-14163) operated by the South African Air Force. The Harvard trainer, call sign 'Chaka 2' crashed and both pilots bailed out safely. The DC-4 continued for a safe landing at Durban.	Mid-air collision	(collision with trainer)	ATC Interaction	1	0	0	0	0	0	0	0	0	0	0	ATC	Tower = Durban Air Traffic Control Tower Tower-1 = Durban Air Traffic Control Tower controller #1 Tower-2 = Durban Air Traffic Control Tower controller #2 DC-4 = South African Airways DC-4 ZS-BMH	[none provided]	[none provided]	Aircraft-1
16	0	1	South African DC-4	30/Jun/62	1962	ASN	https://aviation-safety.net/investigation/cvr/transcripts/atc_sadc-4.php		DC-4	South Africa	39	South Africa	39	5	46	51	0	51	1	Yes					Unclear	-999	Substantial	3	[none provided]	A Douglas DC-4 passenger plane operated by South African Airways sustained damage to the tail fin following a collision with a North American Harvard IIA (7464, c/n 88-14163) operated by the South African Air Force. The Harvard trainer, call sign 'Chaka 2' crashed and both pilots bailed out safely. The DC-4 continued for a safe landing at Durban.	Mid-air collision	(collision with trainer)	ATC Interaction	1	0	0	0	0	0	0	0	0	0	0	ATC	Tower = Durban Air Traffic Control Tower Tower-1 = Durban Air Traffic Control Tower controller #1 Tower-2 = Durban Air Traffic Control Tower controller #2 DC-4 = South African Airways DC-4 ZS-BMH	[none provided]	[none provided]	ATC-3
17	0	1	South African DC-4	30/Jun/62	1962	ASN	https://aviation-safety.net/investigation/cvr/transcripts/atc_sadc-4.php		DC-4	South Africa	39	South Africa	39	5	46	51	0	51	1	Yes					Unclear	-999	Substantial	3	[none provided]	A Douglas DC-4 passenger plane operated by South African Airways sustained damage to the tail fin following a collision with a North American Harvard IIA (7464, c/n 88-14163) operated by the South African Air Force. The Harvard trainer, call sign 'Chaka 2' crashed and both pilots bailed out safely. The DC-4 continued for a safe landing at Durban.	Mid-air collision	(collision with trainer)	ATC Interaction	1	0	0	0	0	0	0	0	0	0	0	ATC	Tower = Durban Air Traffic Control Tower Tower-1 = Durban Air Traffic Control Tower controller #1 Tower-2 = Durban Air Traffic Control Tower controller #2 DC-4 = South African Airways DC-4 ZS-BMH	[none provided]	[none provided]	Aircraft-1
18	0	1	South African DC-4	30/Jun/62	1962	ASN	https://aviation-safety.net/investigation/cvr/transcripts/atc_sadc-4.php		DC-4	South Africa	39	South Africa	39	5	46	51	0	51	1	Yes					Unclear	-999	Substantial	3	[none provided]	A Douglas DC-4 passenger plane operated by South African Airways sustained damage to the tail fin following a collision with a North American Harvard IIA (7464, c/n 88-14163) operated by the South African Air Force. The Harvard trainer, call sign 'Chaka 2' crashed and both pilots bailed out safely. The DC-4 continued for a safe landing at Durban.	Mid-air collision	(collision with trainer)	ATC Interaction	1	0	0	0	0	0	0	0	0	0	0	ATC	Tower = Durban Air Traffic Control Tower Tower-1 = Durban Air Traffic Control Tower controller #1 Tower-2 = Durban Air Traffic Control Tower controller #2 DC-4 = South African Airways DC-4 ZS-BMH	[none provided]	[none provided]	ATC-3
19	0	1	South African DC-4	30/Jun/62	1962	ASN	https://aviation-safety.net/investigation/cvr/transcripts/atc_sadc-4.php		DC-4	South Africa	39	South Africa	39	5	46	51	0	51	1	Yes					Unclear	-999	Substantial	3	[none provided]	A Douglas DC-4 passenger plane operated by South African Airways sustained damage to the tail fin following a collision with a North American Harvard IIA (7464, c/n 88-14163) operated by the South African Air Force. The Harvard trainer, call sign 'Chaka 2' crashed and both pilots bailed out safely. The DC-4 continued for a safe landing at Durban.	Mid-air collision	(collision with trainer)	ATC Interaction	1	0	0	0	0	0	0	0	0	0	0	ATC	Tower = Durban Air Traffic Control Tower Tower-1 = Durban Air Traffic Control Tower controller #1 Tower-2 = Durban Air Traffic Control Tower controller #2 DC-4 = South African Airways DC-4 ZS-BMH	[none provided]	[none provided]	Aircraft-1
20	0	1	South African DC-4	30/Jun/62	1962	ASN	https://aviation-safety.net/investigation/cvr/transcripts/atc_sadc-4.php		DC-4	South Africa	39	South Africa	39	5	46	51	0	51	1	Yes					Unclear		Substantial		[none provided]	A Douglas DC-4 passenger plane operated by South African Airways sustained damage to the tail fin following a collision with a North American Harvard IIA (7464, c/n 88-14163) operated by the South African Air Force. The Harvard trainer, call sign 'Chaka 2' crashed and both pilots bailed out safely. The DC-4 continued for a safe landing at Durban.	Mid-air collision	(collision with trainer)	ATC Interaction	1	0	0	0	0	0	0	0	0	0	0	ATC	Tower = Durban Air Traffic Control Tower Tower-1 = Durban Air Traffic Control Tower controller #1 Tower-2 = Durban Air Traffic Control Tower controller #2 DC-4 = South African Airways DC-4 ZS-BMH	[none provided]	[none provided]
21	0	1	South African DC-4	30/Jun/62	1962	ASN	https://aviation-safety.net/investigation/cvr/transcripts/atc_sadc-4.php		DC-4	South Africa	39	South Africa	39	5	46	51	0	51	1	Yes					Unclear	-999	Substantial	3	[none provided]	A Douglas DC-4 passenger plane operated by South African Airways sustained damage to the tail fin following a collision with a North American Harvard IIA (7464, c/n 88-14163) operated by the South African Air Force. The Harvard trainer, call sign 'Chaka 2' crashed and both pilots bailed out safely. The DC-4 continued for a safe landing at Durban.	Mid-air collision	(collision with trainer)	ATC Interaction	1	0	0	0	0	0	0	0	0	0	0	ATC	Tower = Durban Air Traffic Control Tower Tower-1 = Durban Air Traffic Control Tower controller #1 Tower-2 = Durban Air Traffic Control Tower controller #2 DC-4 = South African Airways DC-4 ZS-BMH	[none provided]	[none provided]	Aircraft-1
22	0	1	South African DC-4	30/Jun/62	1962	ASN	https://aviation-safety.net/investigation/cvr/transcripts/atc_sadc-4.php		DC-4	South Africa	39	South Africa	39	5	46	51	0	51	1	Yes					Unclear	-999	Substantial	3	[none provided]	A Douglas DC-4 passenger plane operated by South African Airways sustained damage to the tail fin following a collision with a North American Harvard IIA (7464, c/n 88-14163) operated by the South African Air Force. The Harvard trainer, call sign 'Chaka 2' crashed and both pilots bailed out safely. The DC-4 continued for a safe landing at Durban.	Mid-air collision	(collision with trainer)	ATC Interaction	1	0	0	0	0	0	0	0	0	0	0	ATC	Tower = Durban Air Traffic Control Tower Tower-1 = Durban Air Traffic Control Tower controller #1 Tower-2 = Durban Air Traffic Control Tower controller #2 DC-4 = South African Airways DC-4 ZS-BMH	[none provided]	[none provided]	ATC-3
23	0	1	South African DC-4	30/Jun/62	1962	ASN	https://aviation-safety.net/investigation/cvr/transcripts/atc_sadc-4.php		DC-4	South Africa	39	South Africa	39	5	46	51	0	51	1	Yes					Unclear	-999	Substantial	3	[none provided]	A Douglas DC-4 passenger plane operated by South African Airways sustained damage to the tail fin following a collision with a North American Harvard IIA (7464, c/n 88-14163) operated by the South African Air Force. The Harvard trainer, call sign 'Chaka 2' crashed and both pilots bailed out safely. The DC-4 continued for a safe landing at Durban.	Mid-air collision	(collision with trainer)	ATC Interaction	1	0	0	0	0	0	0	0	0	0	0	ATC	Tower = Durban Air Traffic Control Tower Tower-1 = Durban Air Traffic Control Tower controller #1 Tower-2 = Durban Air Traffic Control Tower controller #2 DC-4 = South African Airways DC-4 ZS-BMH	[none provided]	[none provided]	Aircraft-1
24	0	1	South African DC-4	30/Jun/62	1962	ASN	https://aviation-safety.net/investigation/cvr/transcripts/atc_sadc-4.php		DC-4	South Africa	39	South Africa	39	5	46	51	0	51	1	Yes					Unclear		Substantial		[none provided]	A Douglas DC-4 passenger plane operated by South African Airways sustained damage to the tail fin following a collision with a North American Harvard IIA (7464, c/n 88-14163) operated by the South African Air Force. The Harvard trainer, call sign 'Chaka 2' crashed and both pilots bailed out safely. The DC-4 continued for a safe landing at Durban.	Mid-air collision	(collision with trainer)	ATC Interaction	1	0	0	0	0	0	0	0	0	0	0	ATC	Tower = Durban Air Traffic Control Tower Tower-1 = Durban Air Traffic Control Tower controller #1 Tower-2 = Durban Air Traffic Control Tower controller #2 DC-4 = South African Airways DC-4 ZS-BMH	[none provided]	[none provided]
25	0	1	South African DC-4	30/Jun/62	1962	ASN	https://aviation-safety.net/investigation/cvr/transcripts/atc_sadc-4.php		DC-4	South Africa	39	South Africa	39	5	46	51	0	51	1	Yes					Unclear	-999	Substantial	3	[none provided]	A Douglas DC-4 passenger plane operated by South African Airways sustained damage to the tail fin following a collision with a North American Harvard IIA (7464, c/n 88-14163) operated by the South African Air Force. The Harvard trainer, call sign 'Chaka 2' crashed and both pilots bailed out safely. The DC-4 continued for a safe landing at Durban.	Mid-air collision	(collision with trainer)	ATC Interaction	1	0	0	0	0	0	0	0	0	0	0	ATC	Tower = Durban Air Traffic Control Tower Tower-1 = Durban Air Traffic Control Tower controller #1 Tower-2 = Durban Air Traffic Control Tower controller #2 DC-4 = South African Airways DC-4 ZS-BMH	[none provided]	[none provided]	ATC-2
26	0	1	South African DC-4	30/Jun/62	1962	ASN	https://aviation-safety.net/investigation/cvr/transcripts/atc_sadc-4.php		DC-4	South Africa	39	South Africa	39	5	46	51	0	51	1	Yes					Unclear	-999	Substantial	3	[none provided]	A Douglas DC-4 passenger plane operated by South African Airways sustained damage to the tail fin following a collision with a North American Harvard IIA (7464, c/n 88-14163) operated by the South African Air Force. The Harvard trainer, call sign 'Chaka 2' crashed and both pilots bailed out safely. The DC-4 continued for a safe landing at Durban.	Mid-air collision	(collision with trainer)	ATC Interaction	1	0	0	0	0	0	0	0	0	0	0	ATC	Tower = Durban Air Traffic Control Tower Tower-1 = Durban Air Traffic Control Tower controller #1 Tower-2 = Durban Air Traffic Control Tower controller #2 DC-4 = South African Airways DC-4 ZS-BMH	[none provided]	[none provided]	Aircraft-2
27	0	1	South African DC-4	30/Jun/62	1962	ASN	https://aviation-safety.net/investigation/cvr/transcripts/atc_sadc-4.php		DC-4	South Africa	39	South Africa	39	5	46	51	0	51	1	Yes					Unclear	-999	Substantial	3	[none provided]	A Douglas DC-4 passenger plane operated by South African Airways sustained damage to the tail fin following a collision with a North American Harvard IIA (7464, c/n 88-14163) operated by the South African Air Force. The Harvard trainer, call sign 'Chaka 2' crashed and both pilots bailed out safely. The DC-4 continued for a safe landing at Durban.	Mid-air collision	(collision with trainer)	ATC Interaction	1	0	0	0	0	0	0	0	0	0	0	ATC	Tower = Durban Air Traffic Control Tower Tower-1 = Durban Air Traffic Control Tower controller #1 Tower-2 = Durban Air Traffic Control Tower controller #2 DC-4 = South African Airways DC-4 ZS-BMH	[none provided]	[none provided]	ATC-3
28	0	1	South African DC-4	30/Jun/62	1962	ASN	https://aviation-safety.net/investigation/cvr/transcripts/atc_sadc-4.php		DC-4	South Africa	39	South Africa	39	5	46	51	0	51	1	Yes					Unclear	-999	Substantial	3	[none provided]	A Douglas DC-4 passenger plane operated by South African Airways sustained damage to the tail fin following a collision with a North American Harvard IIA (7464, c/n 88-14163) operated by the South African Air Force. The Harvard trainer, call sign 'Chaka 2' crashed and both pilots bailed out safely. The DC-4 continued for a safe landing at Durban.	Mid-air collision	(collision with trainer)	ATC Interaction	1	0	0	0	0	0	0	0	0	0	0	ATC	Tower = Durban Air Traffic Control Tower Tower-1 = Durban Air Traffic Control Tower controller #1 Tower-2 = Durban Air Traffic Control Tower controller #2 DC-4 = South African Airways DC-4 ZS-BMH	[none provided]	[none provided]	Aircraft-1
29	0	1	South African DC-4	30/Jun/62	1962	ASN	https://aviation-safety.net/investigation/cvr/transcripts/atc_sadc-4.php		DC-4	South Africa	39	South Africa	39	5	46	51	0	51	1	Yes					Unclear	-999	Substantial	3	[none provided]	A Douglas DC-4 passenger plane operated by South African Airways sustained damage to the tail fin following a collision with a North American Harvard IIA (7464, c/n 88-14163) operated by the South African Air Force. The Harvard trainer, call sign 'Chaka 2' crashed and both pilots bailed out safely. The DC-4 continued for a safe landing at Durban.	Mid-air collision	(collision with trainer)	ATC Interaction	1	0	0	0	0	0	0	0	0	0	0	ATC	Tower = Durban Air Traffic Control Tower Tower-1 = Durban Air Traffic Control Tower controller #1 Tower-2 = Durban Air Traffic Control Tower controller #2 DC-4 = South African Airways DC-4 ZS-BMH	[none provided]	[none provided]	ATC-3
30	0	1	South African DC-4	30/Jun/62	1962	ASN	https://aviation-safety.net/investigation/cvr/transcripts/atc_sadc-4.php		DC-4	South Africa	39	South Africa	39	5	46	51	0	51	1	Yes					Unclear	-999	Substantial	3	[none provided]	A Douglas DC-4 passenger plane operated by South African Airways sustained damage to the tail fin following a collision with a North American Harvard IIA (7464, c/n 88-14163) operated by the South African Air Force. The Harvard trainer, call sign 'Chaka 2' crashed and both pilots bailed out safely. The DC-4 continued for a safe landing at Durban.	Mid-air collision	(collision with trainer)	ATC Interaction	1	0	0	0	0	0	0	0	0	0	0	ATC	Tower = Durban Air Traffic Control Tower Tower-1 = Durban Air Traffic Control Tower controller #1 Tower-2 = Durban Air Traffic Control Tower controller #2 DC-4 = South African Airways DC-4 ZS-BMH	[none provided]	[none provided]	Aircraft-1
31	0	1	South African DC-4	30/Jun/62	1962	ASN	https://aviation-safety.net/investigation/cvr/transcripts/atc_sadc-4.php		DC-4	South Africa	39	South Africa	39	5	46	51	0	51	1	Yes					Unclear		Substantial		[none provided]	A Douglas DC-4 passenger plane operated by South African Airways sustained damage to the tail fin following a collision with a North American Harvard IIA (7464, c/n 88-14163) operated by the South African Air Force. The Harvard trainer, call sign 'Chaka 2' crashed and both pilots bailed out safely. The DC-4 continued for a safe landing at Durban.	Mid-air collision	(collision with trainer)	ATC Interaction	1	0	0	0	0	0	0	0	0	0	0	ATC	Tower = Durban Air Traffic Control Tower Tower-1 = Durban Air Traffic Control Tower controller #1 Tower-2 = Durban Air Traffic Control Tower controller #2 DC-4 = South African Airways DC-4 ZS-BMH	[none provided]	[none provided]
32	0	1	South African DC-4	30/Jun/62	1962	ASN	https://aviation-safety.net/investigation/cvr/transcripts/atc_sadc-4.php		DC-4	South Africa	39	South Africa	39	5	46	51	0	51	1	Yes					Unclear		Substantial		[none provided]	A Douglas DC-4 passenger plane operated by South African Airways sustained damage to the tail fin following a collision with a North American Harvard IIA (7464, c/n 88-14163) operated by the South African Air Force. The Harvard trainer, call sign 'Chaka 2' crashed and both pilots bailed out safely. The DC-4 continued for a safe landing at Durban.	Mid-air collision	(collision with trainer)	ATC Interaction	1	0	0	0	0	0	0	0	0	0	0	ATC	Tower = Durban Air Traffic Control Tower Tower-1 = Durban Air Traffic Control Tower controller #1 Tower-2 = Durban Air Traffic Control Tower controller #2 DC-4 = South African Airways DC-4 ZS-BMH	[none provided]	[none provided]
33	0	1	South African DC-4	30/Jun/62	1962	ASN	https://aviation-safety.net/investigation/cvr/transcripts/atc_sadc-4.php		DC-4	South Africa	39	South Africa	39	5	46	51	0	51	1	Yes					Unclear		Substantial		[none provided]	A Douglas DC-4 passenger plane operated by South African Airways sustained damage to the tail fin following a collision with a North American Harvard IIA (7464, c/n 88-14163) operated by the South African Air Force. The Harvard trainer, call sign 'Chaka 2' crashed and both pilots bailed out safely. The DC-4 continued for a safe landing at Durban.	Mid-air collision	(collision with trainer)	ATC Interaction	1	0	0	0	0	0	0	0	0	0	0	ATC	Tower = Durban Air Traffic Control Tower Tower-1 = Durban Air Traffic Control Tower controller #1 Tower-2 = Durban Air Traffic Control Tower controller #2 DC-4 = South African Airways DC-4 ZS-BMH	[none provided]	[none provided]
34	0	1	South African DC-4	30/Jun/62	1962	ASN	https://aviation-safety.net/investigation/cvr/transcripts/atc_sadc-4.php		DC-4	South Africa	39	South Africa	39	5	46	51	0	51	1	Yes					Unclear	-999	Substantial	3	[none provided]	A Douglas DC-4 passenger plane operated by South African Airways sustained damage to the tail fin following a collision with a North American Harvard IIA (7464, c/n 88-14163) operated by the South African Air Force. The Harvard trainer, call sign 'Chaka 2' crashed and both pilots bailed out safely. The DC-4 continued for a safe landing at Durban.	Mid-air collision	(collision with trainer)	ATC Interaction	1	0	0	0	0	0	0	0	0	0	0	ATC	Tower = Durban Air Traffic Control Tower Tower-1 = Durban Air Traffic Control Tower controller #1 Tower-2 = Durban Air Traffic Control Tower controller #2 DC-4 = South African Airways DC-4 ZS-BMH	[none provided]	[none provided]	Aircraft-1
35	0	1	South African DC-4	30/Jun/62	1962	ASN	https://aviation-safety.net/investigation/cvr/transcripts/atc_sadc-4.php		DC-4	South Africa	39	South Africa	39	5	46	51	0	51	1	Yes					Unclear	-999	Substantial	3	[none provided]	A Douglas DC-4 passenger plane operated by South African Airways sustained damage to the tail fin following a collision with a North American Harvard IIA (7464, c/n 88-14163) operated by the South African Air Force. The Harvard trainer, call sign 'Chaka 2' crashed and both pilots bailed out safely. The DC-4 continued for a safe landing at Durban.	Mid-air collision	(collision with trainer)	ATC Interaction	1	0	0	0	0	0	0	0	0	0	0	ATC	Tower = Durban Air Traffic Control Tower Tower-1 = Durban Air Traffic Control Tower controller #1 Tower-2 = Durban Air Traffic Control Tower controller #2 DC-4 = South African Airways DC-4 ZS-BMH	[none provided]	[none provided]	ATC-3
36	0	1	South African DC-4	30/Jun/62	1962	ASN	https://aviation-safety.net/investigation/cvr/transcripts/atc_sadc-4.php		DC-4	South Africa	39	South Africa	39	5	46	51	0	51	1	Yes					Unclear	-999	Substantial	3	[none provided]	A Douglas DC-4 passenger plane operated by South African Airways sustained damage to the tail fin following a collision with a North American Harvard IIA (7464, c/n 88-14163) operated by the South African Air Force. The Harvard trainer, call sign 'Chaka 2' crashed and both pilots bailed out safely. The DC-4 continued for a safe landing at Durban.	Mid-air collision	(collision with trainer)	ATC Interaction	1	0	0	0	0	0	0	0	0	0	0	ATC	Tower = Durban Air Traffic Control Tower Tower-1 = Durban Air Traffic Control Tower controller #1 Tower-2 = Durban Air Traffic Control Tower controller #2 DC-4 = South African Airways DC-4 ZS-BMH	[none provided]	[none provided]	Aircraft-1
37	0	1	South African DC-4	30/Jun/62	1962	ASN	https://aviation-safety.net/investigation/cvr/transcripts/atc_sadc-4.php		DC-4	South Africa	39	South Africa	39	5	46	51	0	51	1	Yes					Unclear	-999	Substantial	3	[none provided]	A Douglas DC-4 passenger plane operated by South African Airways sustained damage to the tail fin following a collision with a North American Harvard IIA (7464, c/n 88-14163) operated by the South African Air Force. The Harvard trainer, call sign 'Chaka 2' crashed and both pilots bailed out safely. The DC-4 continued for a safe landing at Durban.	Mid-air collision	(collision with trainer)	ATC Interaction	1	0	0	0	0	0	0	0	0	0	0	ATC	Tower = Durban Air Traffic Control Tower Tower-1 = Durban Air Traffic Control Tower controller #1 Tower-2 = Durban Air Traffic Control Tower controller #2 DC-4 = South African Airways DC-4 ZS-BMH	[none provided]	[none provided]	ATC-3
38	0	1	South African DC-4	30/Jun/62	1962	ASN	https://aviation-safety.net/investigation/cvr/transcripts/atc_sadc-4.php		DC-4	South Africa	39	South Africa	39	5	46	51	0	51	1	Yes					Unclear	-999	Substantial	3	[none provided]	A Douglas DC-4 passenger plane operated by South African Airways sustained damage to the tail fin following a collision with a North American Harvard IIA (7464, c/n 88-14163) operated by the South African Air Force. The Harvard trainer, call sign 'Chaka 2' crashed and both pilots bailed out safely. The DC-4 continued for a safe landing at Durban.	Mid-air collision	(collision with trainer)	ATC Interaction	1	0	0	0	0	0	0	0	0	0	0	ATC	Tower = Durban Air Traffic Control Tower Tower-1 = Durban Air Traffic Control Tower controller #1 Tower-2 = Durban Air Traffic Control Tower controller #2 DC-4 = South African Airways DC-4 ZS-BMH	[none provided]	[none provided]	Aircraft-1
39	0	1	South African DC-4	30/Jun/62	1962	ASN	https://aviation-safety.net/investigation/cvr/transcripts/atc_sadc-4.php		DC-4	South Africa	39	South Africa	39	5	46	51	0	51	1	Yes					Unclear	-999	Substantial	3	[none provided]	A Douglas DC-4 passenger plane operated by South African Airways sustained damage to the tail fin following a collision with a North American Harvard IIA (7464, c/n 88-14163) operated by the South African Air Force. The Harvard trainer, call sign 'Chaka 2' crashed and both pilots bailed out safely. The DC-4 continued for a safe landing at Durban.	Mid-air collision	(collision with trainer)	ATC Interaction	1	0	0	0	0	0	0	0	0	0	0	ATC	Tower = Durban Air Traffic Control Tower Tower-1 = Durban Air Traffic Control Tower controller #1 Tower-2 = Durban Air Traffic Control Tower controller #2 DC-4 = South African Airways DC-4 ZS-BMH	[none provided]	[none provided]	ATC-3
40	0	1	South African DC-4	30/Jun/62	1962	ASN	https://aviation-safety.net/investigation/cvr/transcripts/atc_sadc-4.php		DC-4	South Africa	39	South Africa	39	5	46	51	0	51	1	Yes					Unclear	-999	Substantial	3	[none provided]	A Douglas DC-4 passenger plane operated by South African Airways sustained damage to the tail fin following a collision with a North American Harvard IIA (7464, c/n 88-14163) operated by the South African Air Force. The Harvard trainer, call sign 'Chaka 2' crashed and both pilots bailed out safely. The DC-4 continued for a safe landing at Durban.	Mid-air collision	(collision with trainer)	ATC Interaction	1	0	0	0	0	0	0	0	0	0	0	ATC	Tower = Durban Air Traffic Control Tower Tower-1 = Durban Air Traffic Control Tower controller #1 Tower-2 = Durban Air Traffic Control Tower controller #2 DC-4 = South African Airways DC-4 ZS-BMH	[none provided]	[none provided]	Aircraft-1
41	0	1	South African DC-4	30/Jun/62	1962	ASN	https://aviation-safety.net/investigation/cvr/transcripts/atc_sadc-4.php		DC-4	South Africa	39	South Africa	39	5	46	51	0	51	1	Yes					Unclear	-999	Substantial	3	[none provided]	A Douglas DC-4 passenger plane operated by South African Airways sustained damage to the tail fin following a collision with a North American Harvard IIA (7464, c/n 88-14163) operated by the South African Air Force. The Harvard trainer, call sign 'Chaka 2' crashed and both pilots bailed out safely. The DC-4 continued for a safe landing at Durban.	Mid-air collision	(collision with trainer)	ATC Interaction	1	0	0	0	0	0	0	0	0	0	0	ATC	Tower = Durban Air Traffic Control Tower Tower-1 = Durban Air Traffic Control Tower controller #1 Tower-2 = Durban Air Traffic Control Tower controller #2 DC-4 = South African Airways DC-4 ZS-BMH	[none provided]	[none provided]	ATC-3
42	0	1	South African DC-4	30/Jun/62	1962	ASN	https://aviation-safety.net/investigation/cvr/transcripts/atc_sadc-4.php		DC-4	South Africa	39	South Africa	39	5	46	51	0	51	1	Yes					Unclear	-999	Substantial	3	[none provided]	A Douglas DC-4 passenger plane operated by South African Airways sustained damage to the tail fin following a collision with a North American Harvard IIA (7464, c/n 88-14163) operated by the South African Air Force. The Harvard trainer, call sign 'Chaka 2' crashed and both pilots bailed out safely. The DC-4 continued for a safe landing at Durban.	Mid-air collision	(collision with trainer)	ATC Interaction	1	0	0	0	0	0	0	0	0	0	0	ATC	Tower = Durban Air Traffic Control Tower Tower-1 = Durban Air Traffic Control Tower controller #1 Tower-2 = Durban Air Traffic Control Tower controller #2 DC-4 = South African Airways DC-4 ZS-BMH	[none provided]	[none provided]	Aircraft-1
43	0	1	South African DC-4	30/Jun/62	1962	ASN	https://aviation-safety.net/investigation/cvr/transcripts/atc_sadc-4.php		DC-4	South Africa	39	South Africa	39	5	46	51	0	51	1	Yes					Unclear	-999	Substantial	3	[none provided]	A Douglas DC-4 passenger plane operated by South African Airways sustained damage to the tail fin following a collision with a North American Harvard IIA (7464, c/n 88-14163) operated by the South African Air Force. The Harvard trainer, call sign 'Chaka 2' crashed and both pilots bailed out safely. The DC-4 continued for a safe landing at Durban.	Mid-air collision	(collision with trainer)	ATC Interaction	1	0	0	0	0	0	0	0	0	0	0	ATC	Tower = Durban Air Traffic Control Tower Tower-1 = Durban Air Traffic Control Tower controller #1 Tower-2 = Durban Air Traffic Control Tower controller #2 DC-4 = South African Airways DC-4 ZS-BMH	[none provided]	[none provided]	Aircraft-1
44	0	1	South African DC-4	30/Jun/62	1962	ASN	https://aviation-safety.net/investigation/cvr/transcripts/atc_sadc-4.php		DC-4	South Africa	39	South Africa	39	5	46	51	0	51	1	Yes					Unclear	-999	Substantial	3	[none provided]	A Douglas DC-4 passenger plane operated by South African Airways sustained damage to the tail fin following a collision with a North American Harvard IIA (7464, c/n 88-14163) operated by the South African Air Force. The Harvard trainer, call sign 'Chaka 2' crashed and both pilots bailed out safely. The DC-4 continued for a safe landing at Durban.	Mid-air collision	(collision with trainer)	ATC Interaction	1	0	0	0	0	0	0	0	0	0	0	ATC	Tower = Durban Air Traffic Control Tower Tower-1 = Durban Air Traffic Control Tower controller #1 Tower-2 = Durban Air Traffic Control Tower controller #2 DC-4 = South African Airways DC-4 ZS-BMH	[none provided]	[none provided]	ATC-3
45	0	1	South African DC-4	30/Jun/62	1962	ASN	https://aviation-safety.net/investigation/cvr/transcripts/atc_sadc-4.php		DC-4	South Africa	39	South Africa	39	5	46	51	0	51	1	Yes					Unclear	-999	Substantial	3	[none provided]	A Douglas DC-4 passenger plane operated by South African Airways sustained damage to the tail fin following a collision with a North American Harvard IIA (7464, c/n 88-14163) operated by the South African Air Force. The Harvard trainer, call sign 'Chaka 2' crashed and both pilots bailed out safely. The DC-4 continued for a safe landing at Durban.	Mid-air collision	(collision with trainer)	ATC Interaction	1	0	0	0	0	0	0	0	0	0	0	ATC	Tower = Durban Air Traffic Control Tower Tower-1 = Durban Air Traffic Control Tower controller #1 Tower-2 = Durban Air Traffic Control Tower controller #2 DC-4 = South African Airways DC-4 ZS-BMH	[none provided]	[none provided]	Aircraft-1
46	0	1	South African DC-4	30/Jun/62	1962	ASN	https://aviation-safety.net/investigation/cvr/transcripts/atc_sadc-4.php		DC-4	South Africa	39	South Africa	39	5	46	51	0	51	1	Yes					Unclear	-999	Substantial	3	[none provided]	A Douglas DC-4 passenger plane operated by South African Airways sustained damage to the tail fin following a collision with a North American Harvard IIA (7464, c/n 88-14163) operated by the South African Air Force. The Harvard trainer, call sign 'Chaka 2' crashed and both pilots bailed out safely. The DC-4 continued for a safe landing at Durban.	Mid-air collision	(collision with trainer)	ATC Interaction	1	0	0	0	0	0	0	0	0	0	0	ATC	Tower = Durban Air Traffic Control Tower Tower-1 = Durban Air Traffic Control Tower controller #1 Tower-2 = Durban Air Traffic Control Tower controller #2 DC-4 = South African Airways DC-4 ZS-BMH	[none provided]	[none provided]	ATC-3
47	0	1	South African DC-4	30/Jun/62	1962	ASN	https://aviation-safety.net/investigation/cvr/transcripts/atc_sadc-4.php		DC-4	South Africa	39	South Africa	39	5	46	51	0	51	1	Yes					Unclear	-999	Substantial	3	[none provided]	A Douglas DC-4 passenger plane operated by South African Airways sustained damage to the tail fin following a collision with a North American Harvard IIA (7464, c/n 88-14163) operated by the South African Air Force. The Harvard trainer, call sign 'Chaka 2' crashed and both pilots bailed out safely. The DC-4 continued for a safe landing at Durban.	Mid-air collision	(collision with trainer)	ATC Interaction	1	0	0	0	0	0	0	0	0	0	0	ATC	Tower = Durban Air Traffic Control Tower Tower-1 = Durban Air Traffic Control Tower controller #1 Tower-2 = Durban Air Traffic Control Tower controller #2 DC-4 = South African Airways DC-4 ZS-BMH	[none provided]	[none provided]	Aircraft-1
48	0	1	South African DC-4	30/Jun/62	1962	ASN	https://aviation-safety.net/investigation/cvr/transcripts/atc_sadc-4.php		DC-4	South Africa	39	South Africa	39	5	46	51	0	51	1	Yes					Unclear	-999	Substantial	3	[none provided]	A Douglas DC-4 passenger plane operated by South African Airways sustained damage to the tail fin following a collision with a North American Harvard IIA (7464, c/n 88-14163) operated by the South African Air Force. The Harvard trainer, call sign 'Chaka 2' crashed and both pilots bailed out safely. The DC-4 continued for a safe landing at Durban.	Mid-air collision	(collision with trainer)	ATC Interaction	1	0	0	0	0	0	0	0	0	0	0	ATC	Tower = Durban Air Traffic Control Tower Tower-1 = Durban Air Traffic Control Tower controller #1 Tower-2 = Durban Air Traffic Control Tower controller #2 DC-4 = South African Airways DC-4 ZS-BMH	[none provided]	[none provided]	ATC-3
49	0	1	South African DC-4	30/Jun/62	1962	ASN	https://aviation-safety.net/investigation/cvr/transcripts/atc_sadc-4.php		DC-4	South Africa	39	South Africa	39	5	46	51	0	51	1	Yes					Unclear	-999	Substantial	3	[none provided]	A Douglas DC-4 passenger plane operated by South African Airways sustained damage to the tail fin following a collision with a North American Harvard IIA (7464, c/n 88-14163) operated by the South African Air Force. The Harvard trainer, call sign 'Chaka 2' crashed and both pilots bailed out safely. The DC-4 continued for a safe landing at Durban.	Mid-air collision	(collision with trainer)	ATC Interaction	1	0	0	0	0	0	0	0	0	0	0	ATC	Tower = Durban Air Traffic Control Tower Tower-1 = Durban Air Traffic Control Tower controller #1 Tower-2 = Durban Air Traffic Control Tower controller #2 DC-4 = South African Airways DC-4 ZS-BMH	[none provided]	[none provided]	Aircraft-1
50	0	1	South African DC-4	30/Jun/62	1962	ASN	https://aviation-safety.net/investigation/cvr/transcripts/atc_sadc-4.php		DC-4	South Africa	39	South Africa	39	5	46	51	0	51	1	Yes					Unclear	-999	Substantial	3	[none provided]	A Douglas DC-4 passenger plane operated by South African Airways sustained damage to the tail fin following a collision with a North American Harvard IIA (7464, c/n 88-14163) operated by the South African Air Force. The Harvard trainer, call sign 'Chaka 2' crashed and both pilots bailed out safely. The DC-4 continued for a safe landing at Durban.	Mid-air collision	(collision with trainer)	ATC Interaction	1	0	0	0	0	0	0	0	0	0	0	ATC	Tower = Durban Air Traffic Control Tower Tower-1 = Durban Air Traffic Control Tower controller #1 Tower-2 = Durban Air Traffic Control Tower controller #2 DC-4 = South African Airways DC-4 ZS-BMH	[none provided]	[none provided]	ATC-3
51	0	2	Alitalia 771	07/Jul/62	1962	Tailstrike	https://www.tailstrike.com/060762.htm	Gero, 2017	DC-8	Italy	23	India	20	9	85	94	94	0	0						En route	3	Destroyed	4	[None provided]	"The accident was attributed to a navigation error which led the pilot to believe that he was nearer his destination than he actually was and, therefore, caused him to make a premature descent in instrument conditions for a straight-in approach to land at night. The aircraft consequently, crashed into high terrain. Contributing causes were: 1) Failure on the part of the pilot to make use of the n…	Navigation error due to wrong identification of location	Crashed into a hill due to navigation error	Location	0	0	0	0	1	0	0	0	0	0	0	ATC	[None provided]	[None provided]	0	Flight Crew (Unclear)
52	0	2	Alitalia 771	07/Jul/62	1962	Tailstrike	https://www.tailstrike.com/060762.htm	Gero, 2017	DC-8	Italy	23	India	20	9	85	94	94	0	0						En route	3	Destroyed	4	[None provided]	"The accident was attributed to a navigation error which led the pilot to believe that he was nearer his destination than he actually was and, therefore, caused him to make a premature descent in instrument conditions for a straight-in approach to land at night. The aircraft consequently, crashed into high terrain. Contributing causes were: 1) Failure on the part of the pilot to make use of the n…	Navigation error due to wrong identification of location	Crashed into a hill due to navigation error	Location	0	0	0	0	1	0	0	0	0	0	0	ATC	[None provided]	[None provided]	0	ATC
53	0	2	Alitalia 771	07/Jul/62	1962	Tailstrike	https://www.tailstrike.com/060762.htm	Gero, 2017	DC-8	Italy	23	India	20	9	85	94	94	0	0						En route	3	Destroyed	4	[None provided]	"The accident was attributed to a navigation error which led the pilot to believe that he was nearer his destination than he actually was and, therefore, caused him to make a premature descent in instrument conditions for a straight-in approach to land at night. The aircraft consequently, crashed into high terrain. Contributing causes were: 1) Failure on the part of the pilot to make use of the n…	Navigation error due to wrong identification of location	Crashed into a hill due to navigation error	Location	0	0	0	0	1	0	0	0	0	0	0	ATC	[None provided]	[None provided]	0	Flight Crew (Unclear)
54	0	2	Alitalia 771	07/Jul/62	1962	Tailstrike	https://www.tailstrike.com/060762.htm	Gero, 2017	DC-8	Italy	23	India	20	9	85	94	94	0	0						En route	3	Destroyed	4	[None provided]	"The accident was attributed to a navigation error which led the pilot to believe that he was nearer his destination than he actually was and, therefore, caused him to make a premature descent in instrument conditions for a straight-in approach to land at night. The aircraft consequently, crashed into high terrain. Contributing causes were: 1) Failure on the part of the pilot to make use of the n…	Navigation error due to wrong identification of location	Crashed into a hill due to navigation error	Location	0	0	0	0	1	0	0	0	0	0	0	ATC	[None provided]	[None provided]	0	ATC
55	0	2	Alitalia 771	07/Jul/62	1962	Tailstrike	https://www.tailstrike.com/060762.htm	Gero, 2017	DC-8	Italy	23	India	20	9	85	94	94	0	0						En route		Destroyed		[None provided]	"The accident was attributed to a navigation error which led the pilot to believe that he was nearer his destination than he actually was and, therefore, caused him to make a premature descent in instrument conditions for a straight-in approach to land at night. The aircraft consequently, crashed into high terrain. Contributing causes were: 1) Failure on the part of the pilot to make use of the n…	Navigation error due to wrong identification of location	Crashed into a hill due to navigation error	Location	0	0	0	0	1	0	0	0	0	0	0	ATC	[None provided]	[None provided]
56	0	2	Alitalia 771	07/Jul/62	1962	Tailstrike	https://www.tailstrike.com/060762.htm	Gero, 2017	DC-8	Italy	23	India	20	9	85	94	94	0	0						En route		Destroyed		[None provided]	"The accident was attributed to a navigation error which led the pilot to believe that he was nearer his destination than he actually was and, therefore, caused him to make a premature descent in instrument conditions for a straight-in approach to land at night. The aircraft consequently, crashed into high terrain. Contributing causes were: 1) Failure on the part of the pilot to make use of the n…	Navigation error due to wrong identification of location	Crashed into a hill due to navigation error	Location	0	0	0	0	1	0	0	0	0	0	0	ATC	[None provided]	[None provided]	0
57	0	2	Alitalia 771	07/Jul/62	1962	Tailstrike	https://www.tailstrike.com/060762.htm	Gero, 2017	DC-8	Italy	23	India	20	9	85	94	94	0	0						En route	3	Destroyed	4	[None provided]	"The accident was attributed to a navigation error which led the pilot to believe that he was nearer his destination than he actually was and, therefore, caused him to make a premature descent in instrument conditions for a straight-in approach to land at night. The aircraft consequently, crashed into high terrain. Contributing causes were: 1) Failure on the part of the pilot to make use of the n…	Navigation error due to wrong identification of location	Crashed into a hill due to navigation error	Location	0	0	0	0	1	0	0	0	0	0	0	ATC	[None provided]	[None provided]	0	ATC
58	0	2	Alitalia 771	07/Jul/62	1962	Tailstrike	https://www.tailstrike.com/060762.htm	Gero, 2017	DC-8	Italy	23	India	20	9	85	94	94	0	0						En route	3	Destroyed	4	[None provided]	"The accident was attributed to a navigation error which led the pilot to believe that he was nearer his destination than he actually was and, therefore, caused him to make a premature descent in instrument conditions for a straight-in approach to land at night. The aircraft consequently, crashed into high terrain. Contributing causes were: 1) Failure on the part of the pilot to make use of the n…	Navigation error due to wrong identification of location	Crashed into a hill due to navigation error	Location	0	0	0	0	1	0	0	0	0	0	0	ATC	[None provided]	[None provided]	0.025	Flight Crew (Unclear)
59	0	2	Alitalia 771	07/Jul/62	1962	Tailstrike	https://www.tailstrike.com/060762.htm	Gero, 2017	DC-8	Italy	23	India	20	9	85	94	94	0	0						En route	3	Destroyed	4	[None provided]	"The accident was attributed to a navigation error which led the pilot to believe that he was nearer his destination than he actually was and, therefore, caused him to make a premature descent in instrument conditions for a straight-in approach to land at night. The aircraft consequently, crashed into high terrain. Contributing causes were: 1) Failure on the part of the pilot to make use of the n…	Navigation error due to wrong identification of location	Crashed into a hill due to navigation error	Location	0	0	0	0	1	0	0	0	0	0	0	ATC	[None provided]	[None provided]	0	ATC
60	0	2	Alitalia 771	07/Jul/62	1962	Tailstrike	https://www.tailstrike.com/060762.htm	Gero, 2017	DC-8	Italy	23	India	20	9	85	94	94	0	0						En route	3	Destroyed	4	[None provided]	"The accident was attributed to a navigation error which led the pilot to believe that he was nearer his destination than he actually was and, therefore, caused him to make a premature descent in instrument conditions for a straight-in approach to land at night. The aircraft consequently, crashed into high terrain. Contributing causes were: 1) Failure on the part of the pilot to make use of the n…	Navigation error due to wrong identification of location	Crashed into a hill due to navigation error	Location	0	0	0	0	1	0	0	0	0	0	0	ATC	[None provided]	[None provided]	0.169444444	ATC
61	0	2	Alitalia 771	07/Jul/62	1962	Tailstrike	https://www.tailstrike.com/060762.htm	Gero, 2017	DC-8	Italy	23	India	20	9	85	94	94	0	0						En route	3	Destroyed	4	[None provided]	"The accident was attributed to a navigation error which led the pilot to believe that he was nearer his destination than he actually was and, therefore, caused him to make a premature descent in instrument conditions for a straight-in approach to land at night. The aircraft consequently, crashed into high terrain. Contributing causes were: 1) Failure on the part of the pilot to make use of the n…	Navigation error due to wrong identification of location	Crashed into a hill due to navigation error	Location	0	0	0	0	1	0	0	0	0	0	0	ATC	[None provided]	[None provided]	0	Flight Crew (Unclear)
62	0	2	Alitalia 771	07/Jul/62	1962	Tailstrike	https://www.tailstrike.com/060762.htm	Gero, 2017	DC-8	Italy	23	India	20	9	85	94	94	0	0						En route		Destroyed		[None provided]	"The accident was attributed to a navigation error which led the pilot to believe that he was nearer his destination than he actually was and, therefore, caused him to make a premature descent in instrument conditions for a straight-in approach to land at night. The aircraft consequently, crashed into high terrain. Contributing causes were: 1) Failure on the part of the pilot to make use of the n…	Navigation error due to wrong identification of location	Crashed into a hill due to navigation error	Location	0	0	0	0	1	0	0	0	0	0	0	ATC	[None provided]	[None provided]	0.606944444
63	0	2	Alitalia 771	07/Jul/62	1962	Tailstrike	https://www.tailstrike.com/060762.htm	Gero, 2017	DC-8	Italy	23	India	20	9	85	94	94	0	0						En route	3	Destroyed	4	[None provided]	"The accident was attributed to a navigation error which led the pilot to believe that he was nearer his destination than he actually was and, therefore, caused him to make a premature descent in instrument conditions for a straight-in approach to land at night. The aircraft consequently, crashed into high terrain. Contributing causes were: 1) Failure on the part of the pilot to make use of the n…	Navigation error due to wrong identification of location	Crashed into a hill due to navigation error	Location	0	0	0	0	1	0	0	0	0	0	0	ATC	[None provided]	[None provided]	0.617361111	ATC
64	0	2	Alitalia 771	07/Jul/62	1962	Tailstrike	https://www.tailstrike.com/060762.htm	Gero, 2017	DC-8	Italy	23	India	20	9	85	94	94	0	0						En route	3	Destroyed	4	[None provided]	"The accident was attributed to a navigation error which led the pilot to believe that he was nearer his destination than he actually was and, therefore, caused him to make a premature descent in instrument conditions for a straight-in approach to land at night. The aircraft consequently, crashed into high terrain. Contributing causes were: 1) Failure on the part of the pilot to make use of the n…	Navigation error due to wrong identification of location	Crashed into a hill due to navigation error	Location	0	0	0	0	1	0	0	0	0	0	0	ATC	[None provided]	[None provided]	0.620833333
65	0	2	Alitalia 771	07/Jul/62	1962	Tailstrike	https://www.tailstrike.com/060762.htm	Gero, 2017	DC-8	Italy	23	India	20	9	85	94	94	0	0						En route	3	Destroyed	4	[None provided]	"The accident was attributed to a navigation error which led the pilot to believe that he was nearer his destination than he actually was and, therefore, caused him to make a premature descent in instrument conditions for a straight-in approach to land at night. The aircraft consequently, crashed into high terrain. Contributing causes were: 1) Failure on the part of the pilot to make use of the n…	Navigation error due to wrong identification of location	Crashed into a hill due to navigation error	Location	0	0	0	0	1	0	0	0	0	0	0	ATC	[None provided]	[None provided]		ATC
66	0	2	Alitalia 771	07/Jul/62	1962	Tailstrike	https://www.tailstrike.com/060762.htm	Gero, 2017	DC-8	Italy	23	India	20	9	85	94	94	0	0						En route	3	Destroyed	4	[None provided]	"The accident was attributed to a navigation error which led the pilot to believe that he was nearer his destination than he actually was and, therefore, caused him to make a premature descent in instrument conditions for a straight-in approach to land at night. The aircraft consequently, crashed into high terrain. Contributing causes were: 1) Failure on the part of the pilot to make use of the n…	Navigation error due to wrong identification of location	Crashed into a hill due to navigation error	Location	0	0	0	0	1	0	0	0	0	0	0	ATC	[None provided]	[None provided]	0.63125	ATC
67	0	2	Alitalia 771	07/Jul/62	1962	Tailstrike	https://www.tailstrike.com/060762.htm	Gero, 2017	DC-8	Italy	23	India	20	9	85	94	94	0	0						En route	3	Destroyed	4	[None provided]	"The accident was attributed to a navigation error which led the pilot to believe that he was nearer his destination than he actually was and, therefore, caused him to make a premature descent in instrument conditions for a straight-in approach to land at night. The aircraft consequently, crashed into high terrain. Contributing causes were: 1) Failure on the part of the pilot to make use of the n…	Navigation error due to wrong identification of location	Crashed into a hill due to navigation error	Location	0	0	0	0	1	0	0	0	0	0	0	ATC	[None provided]	[None provided]		ATC
68	0	2	Alitalia 771	07/Jul/62	1962	Tailstrike	https://www.tailstrike.com/060762.htm	Gero, 2017	DC-8	Italy	23	India	20	9	85	94	94	0	0						En route	3	Destroyed	4	[None provided]	"The accident was attributed to a navigation error which led the pilot to believe that he was nearer his destination than he actually was and, therefore, caused him to make a premature descent in instrument conditions for a straight-in approach to land at night. The aircraft consequently, crashed into high terrain. Contributing causes were: 1) Failure on the part of the pilot to make use of the n…	Navigation error due to wrong identification of location	Crashed into a hill due to navigation error	Location	0	0	0	0	1	0	0	0	0	0	0	ATC	[None provided]	[None provided]		ATC
69	0	2	Alitalia 771	07/Jul/62	1962	Tailstrike	https://www.tailstrike.com/060762.htm	Gero, 2017	DC-8	Italy	23	India	20	9	85	94	94	0	0						En route	3	Destroyed	4	[None provided]	"The accident was attributed to a navigation error which led the pilot to believe that he was nearer his destination than he actually was and, therefore, caused him to make a premature descent in instrument conditions for a straight-in approach to land at night. The aircraft consequently, crashed into high terrain. Contributing causes were: 1) Failure on the part of the pilot to make use of the n…	Navigation error due to wrong identification of location	Crashed into a hill due to navigation error	Location	0	0	0	0	1	0	0	0	0	0	0	ATC	[None provided]	[None provided]		ATC
70	0	2	Alitalia 771	07/Jul/62	1962	Tailstrike	https://www.tailstrike.com/060762.htm	Gero, 2017	DC-8	Italy	23	India	20	9	85	94	94	0	0						En route	3	Destroyed	4	[None provided]	"The accident was attributed to a navigation error which led the pilot to believe that he was nearer his destination than he actually was and, therefore, caused him to make a premature descent in instrument conditions for a straight-in approach to land at night. The aircraft consequently, crashed into high terrain. Contributing causes were: 1) Failure on the part of the pilot to make use of the n…	Navigation error due to wrong identification of location	Crashed into a hill due to navigation error	Location	0	0	0	0	1	0	0	0	0	0	0	ATC	[None provided]	[None provided]	0.651388889	Flight Crew (Unclear)
71	0	2	Alitalia 771	07/Jul/62	1962	Tailstrike	https://www.tailstrike.com/060762.htm	Gero, 2017	DC-8	Italy	23	India	20	9	85	94	94	0	0						En route	3	Destroyed	4	[None provided]	"The accident was attributed to a navigation error which led the pilot to believe that he was nearer his destination than he actually was and, therefore, caused him to make a premature descent in instrument conditions for a straight-in approach to land at night. The aircraft consequently, crashed into high terrain. Contributing causes were: 1) Failure on the part of the pilot to make use of the n…	Navigation error due to wrong identification of location	Crashed into a hill due to navigation error	Location	0	0	0	0	1	0	0	0	0	0	0	ATC	[None provided]	[None provided]		ATC
72	0	2	Alitalia 771	07/Jul/62	1962	Tailstrike	https://www.tailstrike.com/060762.htm	Gero, 2017	DC-8	Italy	23	India	20	9	85	94	94	0	0						En route	3	Destroyed	4	[None provided]	"The accident was attributed to a navigation error which led the pilot to believe that he was nearer his destination than he actually was and, therefore, caused him to make a premature descent in instrument conditions for a straight-in approach to land at night. The aircraft consequently, crashed into high terrain. Contributing causes were: 1) Failure on the part of the pilot to make use of the n…	Navigation error due to wrong identification of location	Crashed into a hill due to navigation error	Location	0	0	0	0	1	0	0	0	0	0	0	ATC	[None provided]	[None provided]	0.665277778
73	0	3	MAS 511	22/Mar/64	1964	Tailstrike	http://tailstrike.com/220364.htm		DH-106	Malaysia	28	Singapore	38	8	60	68	0	68	1						Landing	5	Destroyed	4	[None provided]	"The landing gear leg, which had previously been weakened by fatigue, failed on first impact during the landing."	Gear collapse, metal fatigue	Gear collapse after landing	Equipment	0	0	0	1	0	0	0	0	0	0	0	ATC	ST = Singapore tower 511 = Comet G-APDH AFS = Airport Fire Service SFB = Singapore Fire Brigade Apron = Apron Control Office D1 = D1 controller	118.3	0.979166667	Flight Crew (Unclear)
74	0	3	MAS 511	22/Mar/64	1964	Tailstrike	http://tailstrike.com/220364.htm		DH-106	Malaysia	28	Singapore	38	8	60	68	0	68	1						Landing	5	Destroyed	4	[None provided]	"The landing gear leg, which had previously been weakened by fatigue, failed on first impact during the landing."	Gear collapse, metal fatigue	Gear collapse after landing	Equipment	0	0	0	1	0	0	0	0	0	0	0	ATC	ST = Singapore tower 511 = Comet G-APDH AFS = Airport Fire Service SFB = Singapore Fire Brigade Apron = Apron Control Office D1 = D1 controller	118.3	0.986111111	ATC
75	0	3	MAS 511	22/Mar/64	1964	Tailstrike	http://tailstrike.com/220364.htm		DH-106	Malaysia	28	Singapore	38	8	60	68	0	68	1						Landing	5	Destroyed	4	[None provided]	"The landing gear leg, which had previously been weakened by fatigue, failed on first impact during the landing."	Gear collapse, metal fatigue	Gear collapse after landing	Equipment	0	0	0	1	0	0	0	0	0	0	0	ATC	ST = Singapore tower 511 = Comet G-APDH AFS = Airport Fire Service SFB = Singapore Fire Brigade Apron = Apron Control Office D1 = D1 controller	118.3	0.986111111	Flight Crew (Unclear)
76	0	3	MAS 511	22/Mar/64	1964	Tailstrike	http://tailstrike.com/220364.htm		DH-106	Malaysia	28	Singapore	38	8	60	68	0	68	1						Landing	5	Destroyed	4	[None provided]	"The landing gear leg, which had previously been weakened by fatigue, failed on first impact during the landing."	Gear collapse, metal fatigue	Gear collapse after landing	Equipment	0	0	0	1	0	0	0	0	0	0	0	ATC	ST = Singapore tower 511 = Comet G-APDH AFS = Airport Fire Service SFB = Singapore Fire Brigade Apron = Apron Control Office D1 = D1 controller	118.3	0.161111111	Flight Crew (Unclear)
77	0	3	MAS 511	22/Mar/64	1964	Tailstrike	http://tailstrike.com/220364.htm		DH-106	Malaysia	28	Singapore	38	8	60	68	0	68	1						Landing	5	Destroyed	4	[None provided]	"The landing gear leg, which had previously been weakened by fatigue, failed on first impact during the landing."	Gear collapse, metal fatigue	Gear collapse after landing	Equipment	0	0	0	1	0	0	0	0	0	0	0	ATC	ST = Singapore tower 511 = Comet G-APDH AFS = Airport Fire Service SFB = Singapore Fire Brigade Apron = Apron Control Office D1 = D1 controller	118.3	0	ATC
78	0	3	MAS 511	22/Mar/64	1964	Tailstrike	http://tailstrike.com/220364.htm		DH-106	Malaysia	28	Singapore	38	8	60	68	0	68	1						Landing	5	Destroyed	4	[None provided]	"The landing gear leg, which had previously been weakened by fatigue, failed on first impact during the landing."	Gear collapse, metal fatigue	Gear collapse after landing	Equipment	0	0	0	1	0	0	0	0	0	0	0	ATC	ST = Singapore tower 511 = Comet G-APDH AFS = Airport Fire Service SFB = Singapore Fire Brigade Apron = Apron Control Office D1 = D1 controller	118.3	0	Flight Crew (Unclear)
79	0	3	MAS 511	22/Mar/64	1964	Tailstrike	http://tailstrike.com/220364.htm		DH-106	Malaysia	28	Singapore	38	8	60	68	0	68	1						Landing	5	Destroyed	4	[None provided]	"The landing gear leg, which had previously been weakened by fatigue, failed on first impact during the landing."	Gear collapse, metal fatigue	Gear collapse after landing	Equipment	0	0	0	1	0	0	0	0	0	0	0	ATC	ST = Singapore tower 511 = Comet G-APDH AFS = Airport Fire Service SFB = Singapore Fire Brigade Apron = Apron Control Office D1 = D1 controller	118.3	0.229861111	ATC
80	0	3	MAS 511	22/Mar/64	1964	Tailstrike	http://tailstrike.com/220364.htm		DH-106	Malaysia	28	Singapore	38	8	60	68	0	68	1						Landing		Destroyed		[None provided]	"The landing gear leg, which had previously been weakened by fatigue, failed on first impact during the landing."	Gear collapse, metal fatigue	Gear collapse after landing	Equipment	0	0	0	1	0	0	0	0	0	0	0	ATC	ST = Singapore tower 511 = Comet G-APDH AFS = Airport Fire Service SFB = Singapore Fire Brigade Apron = Apron Control Office D1 = D1 controller	118.3	0.236111111	Flight Crew (Unclear)
81	0	3	MAS 511	22/Mar/64	1964	Tailstrike	http://tailstrike.com/220364.htm		DH-106	Malaysia	28	Singapore	38	8	60	68	0	68	1						Landing	5	Destroyed	4	[None provided]	"The landing gear leg, which had previously been weakened by fatigue, failed on first impact during the landing."	Gear collapse, metal fatigue	Gear collapse after landing	Equipment	0	0	0	1	0	0	0	0	0	0	0	ATC	ST = Singapore tower 511 = Comet G-APDH AFS = Airport Fire Service SFB = Singapore Fire Brigade Apron = Apron Control Office D1 = D1 controller		0.319444444	ATC
82	0	3	MAS 511	22/Mar/64	1964	Tailstrike	http://tailstrike.com/220364.htm		DH-106	Malaysia	28	Singapore	38	8	60	68	0	68	1						Landing	5	Destroyed	4	[None provided]	"The landing gear leg, which had previously been weakened by fatigue, failed on first impact during the landing."	Gear collapse, metal fatigue	Gear collapse after landing	Equipment	0	0	0	1	0	0	0	0	0	0	0	ATC	ST = Singapore tower 511 = Comet G-APDH AFS = Airport Fire Service SFB = Singapore Fire Brigade Apron = Apron Control Office D1 = D1 controller		0.325694444	ATC
83	0	3	MAS 511	22/Mar/64	1964	Tailstrike	http://tailstrike.com/220364.htm		DH-106	Malaysia	28	Singapore	38	8	60	68	0	68	1						Landing	5	Destroyed	4	[None provided]	"The landing gear leg, which had previously been weakened by fatigue, failed on first impact during the landing."	Gear collapse, metal fatigue	Gear collapse after landing	Equipment	0	0	0	1	0	0	0	0	0	0	0	ATC	ST = Singapore tower 511 = Comet G-APDH AFS = Airport Fire Service SFB = Singapore Fire Brigade Apron = Apron Control Office D1 = D1 controller	Intercom	0.327777778	ATC
84	0	3	MAS 511	22/Mar/64	1964	Tailstrike	http://tailstrike.com/220364.htm		DH-106	Malaysia	28	Singapore	38	8	60	68	0	68	1						Landing	5	Destroyed	4	[None provided]	"The landing gear leg, which had previously been weakened by fatigue, failed on first impact during the landing."	Gear collapse, metal fatigue	Gear collapse after landing	Equipment	0	0	0	1	0	0	0	0	0	0	0	ATC	ST = Singapore tower 511 = Comet G-APDH AFS = Airport Fire Service SFB = Singapore Fire Brigade Apron = Apron Control Office D1 = D1 controller	121.9	0.331944444	ATC
85	0	3	MAS 511	22/Mar/64	1964	Tailstrike	http://tailstrike.com/220364.htm		DH-106	Malaysia	28	Singapore	38	8	60	68	0	68	1						Landing	5	Destroyed	4	[None provided]	"The landing gear leg, which had previously been weakened by fatigue, failed on first impact during the landing."	Gear collapse, metal fatigue	Gear collapse after landing	Equipment	0	0	0	1	0	0	0	0	0	0	0	ATC	ST = Singapore tower 511 = Comet G-APDH AFS = Airport Fire Service SFB = Singapore Fire Brigade Apron = Apron Control Office D1 = D1 controller	118.3	0.335416667	ATC
86	0	3	MAS 511	22/Mar/64	1964	Tailstrike	http://tailstrike.com/220364.htm		DH-106	Malaysia	28	Singapore	38	8	60	68	0	68	1						Landing	5	Destroyed	4	[None provided]	"The landing gear leg, which had previously been weakened by fatigue, failed on first impact during the landing."	Gear collapse, metal fatigue	Gear collapse after landing	Equipment	0	0	0	1	0	0	0	0	0	0	0	ATC	ST = Singapore tower 511 = Comet G-APDH AFS = Airport Fire Service SFB = Singapore Fire Brigade Apron = Apron Control Office D1 = D1 controller	118.3	0.336805556	ATC
87	0	3	MAS 511	22/Mar/64	1964	Tailstrike	http://tailstrike.com/220364.htm		DH-106	Malaysia	28	Singapore	38	8	60	68	0	68	1						Landing	5	Destroyed	4	[None provided]	"The landing gear leg, which had previously been weakened by fatigue, failed on first impact during the landing."	Gear collapse, metal fatigue	Gear collapse after landing	Equipment	0	0	0	1	0	0	0	0	0	0	0	ATC	ST = Singapore tower 511 = Comet G-APDH AFS = Airport Fire Service SFB = Singapore Fire Brigade Apron = Apron Control Office D1 = D1 controller	121.9	0.347222222	Other (tender)
88	0	3	MAS 511	22/Mar/64	1964	Tailstrike	http://tailstrike.com/220364.htm		DH-106	Malaysia	28	Singapore	38	8	60	68	0	68	1						Landing	5	Destroyed	4	[None provided]	"The landing gear leg, which had previously been weakened by fatigue, failed on first impact during the landing."	Gear collapse, metal fatigue	Gear collapse after landing	Equipment	0	0	0	1	0	0	0	0	0	0	0	ATC	ST = Singapore tower 511 = Comet G-APDH AFS = Airport Fire Service SFB = Singapore Fire Brigade Apron = Apron Control Office D1 = D1 controller	121.9	0.347222222	ATC
89	0	3	MAS 511	22/Mar/64	1964	Tailstrike	http://tailstrike.com/220364.htm		DH-106	Malaysia	28	Singapore	38	8	60	68	0	68	1						Landing	5	Destroyed	4	[None provided]	"The landing gear leg, which had previously been weakened by fatigue, failed on first impact during the landing."	Gear collapse, metal fatigue	Gear collapse after landing	Equipment	0	0	0	1	0	0	0	0	0	0	0	ATC	ST = Singapore tower 511 = Comet G-APDH AFS = Airport Fire Service SFB = Singapore Fire Brigade Apron = Apron Control Office D1 = D1 controller	Intercom	0.357638889	ATC
90	0	3	MAS 511	22/Mar/64	1964	Tailstrike	http://tailstrike.com/220364.htm		DH-106	Malaysia	28	Singapore	38	8	60	68	0	68	1						Landing	5	Destroyed	4	[None provided]	"The landing gear leg, which had previously been weakened by fatigue, failed on first impact during the landing."	Gear collapse, metal fatigue	Gear collapse after landing	Equipment	0	0	0	1	0	0	0	0	0	0	0	ATC	ST = Singapore tower 511 = Comet G-APDH AFS = Airport Fire Service SFB = Singapore Fire Brigade Apron = Apron Control Office D1 = D1 controller	Intercom	0.360416667	Fire Department
91	0	3	MAS 511	22/Mar/64	1964	Tailstrike	http://tailstrike.com/220364.htm		DH-106	Malaysia	28	Singapore	38	8	60	68	0	68	1						Landing	5	Destroyed	4	[None provided]	"The landing gear leg, which had previously been weakened by fatigue, failed on first impact during the landing."	Gear collapse, metal fatigue	Gear collapse after landing	Equipment	0	0	0	1	0	0	0	0	0	0	0	ATC	ST = Singapore tower 511 = Comet G-APDH AFS = Airport Fire Service SFB = Singapore Fire Brigade Apron = Apron Control Office D1 = D1 controller	118.3	0.361111111	Unclear
92	0	3	MAS 511	22/Mar/64	1964	Tailstrike	http://tailstrike.com/220364.htm		DH-106	Malaysia	28	Singapore	38	8	60	68	0	68	1						Landing	5	Destroyed	4	[None provided]	"The landing gear leg, which had previously been weakened by fatigue, failed on first impact during the landing."	Gear collapse, metal fatigue	Gear collapse after landing	Equipment	0	0	0	1	0	0	0	0	0	0	0	ATC	ST = Singapore tower 511 = Comet G-APDH AFS = Airport Fire Service SFB = Singapore Fire Brigade Apron = Apron Control Office D1 = D1 controller	Intercom	0.385416667	ATC
93	0	3	MAS 511	22/Mar/64	1964	Tailstrike	http://tailstrike.com/220364.htm		DH-106	Malaysia	28	Singapore	38	8	60	68	0	68	1						Landing	5	Destroyed	4	[None provided]	"The landing gear leg, which had previously been weakened by fatigue, failed on first impact during the landing."	Gear collapse, metal fatigue	Gear collapse after landing	Equipment	0	0	0	1	0	0	0	0	0	0	0	ATC	ST = Singapore tower 511 = Comet G-APDH AFS = Airport Fire Service SFB = Singapore Fire Brigade Apron = Apron Control Office D1 = D1 controller	Intercom	0.388888889	ATC
94	1	4	Pacific Air Lines 773	07/May/64	1964	PCI	http://planecrashinfo.com/cvr640507.htm	https://upload.wikimedia.org/wikipedia/commons/f/f3/CAB_Accident_Report%2C_Pacific_Air_Lines_Flight_773.pdf		USA	52	USA	52	3	41	44	44	0	0						En route	3	Destroyed	4	[none provided]	"Francisco Gonzales, a passenger, who had told several people he was going to kill himself, shot both the pilot and copilot. The aircraft went into a steep dive and crashed killing all 44 aboard."	Passenger shooting captain and FO		Other (crime)	0	0	0	0	0	0	0	0	0	0	1		F/O = First Office	[none provided]	[none provided]	First officer
95	0	5	American 383	08/Nov/65	1965	Tailstrike	http://tailstrike.com/081165.htm	http://www.nkyviews.com/boone/pdf/constance_air_crash.pdf	B727	USA	52	USA	52	6	56	62	58	4	0.06						Approach	4	Destroyed	4	[None provided]	"The failure of the crew to properly monitor the altimeters during a visual approach into deteriorating visibility conditions."	Failure to monitor altimeter	Crashed during approach in bad weather	Pilot actions; weather	0	0	0	0	0	0	1	1	0	0	0	ATC	AA: American 383 TWR: Cincinnati Tower	[None provided]	[None provided]	Flight Crew (Unclear)
96	0	5	American 383	08/Nov/65	1965	Tailstrike	http://tailstrike.com/081165.htm	http://www.nkyviews.com/boone/pdf/constance_air_crash.pdf	B727	USA	52	USA	52	6	56	62	58	4	0.06						Approach	4	Destroyed	4	[None provided]	"The failure of the crew to properly monitor the altimeters during a visual approach into deteriorating visibility conditions."	Failure to monitor altimeter	Crashed during approach in bad weather	Pilot actions; weather	0	0	0	0	0	0	1	1	0	0	0	ATC	AA: American 383 TWR: Cincinnati Tower	[None provided]	[None provided]	ATC
97	0	5	American 383	08/Nov/65	1965	Tailstrike	http://tailstrike.com/081165.htm	http://www.nkyviews.com/boone/pdf/constance_air_crash.pdf	B727	USA	52	USA	52	6	56	62	58	4	0.06						Approach	4	Destroyed	4	[None provided]	"The failure of the crew to properly monitor the altimeters during a visual approach into deteriorating visibility conditions."	Failure to monitor altimeter	Crashed during approach in bad weather	Pilot actions; weather	0	0	0	0	0	0	1	1	0	0	0	ATC	AA: American 383 TWR: Cincinnati Tower	[None provided]	[None provided]	Flight Crew (Unclear)
98	0	5	American 383	08/Nov/65	1965	Tailstrike	http://tailstrike.com/081165.htm	http://www.nkyviews.com/boone/pdf/constance_air_crash.pdf	B727	USA	52	USA	52	6	56	62	58	4	0.06						Approach	4	Destroyed	4	[None provided]	"The failure of the crew to properly monitor the altimeters during a visual approach into deteriorating visibility conditions."	Failure to monitor altimeter	Crashed during approach in bad weather	Pilot actions; weather	0	0	0	0	0	0	1	1	0	0	0	ATC	AA: American 383 TWR: Cincinnati Tower	[None provided]	[None provided]	ATC
99	0	5	American 383	08/Nov/65	1965	Tailstrike	http://tailstrike.com/081165.htm	http://www.nkyviews.com/boone/pdf/constance_air_crash.pdf	B727	USA	52	USA	52	6	56	62	58	4	0.06						Approach	4	Destroyed	4	[None provided]	"The failure of the crew to properly monitor the altimeters during a visual approach into deteriorating visibility conditions."	Failure to monitor altimeter	Crashed during approach in bad weather	Pilot actions; weather	0	0	0	0	0	0	1	1	0	0	0	ATC	AA: American 383 TWR: Cincinnati Tower	[None provided]	[None provided]	Flight Crew (Unclear)
100	0	5	American 383	08/Nov/65	1965	Tailstrike	http://tailstrike.com/081165.htm	http://www.nkyviews.com/boone/pdf/constance_air_crash.pdf	B727	USA	52	USA	52	6	56	62	58	4	0.06						Approach	4	Destroyed	4	[None provided]	"The failure of the crew to properly monitor the altimeters during a visual approach into deteriorating visibility conditions."	Failure to monitor altimeter	Crashed during approach in bad weather	Pilot actions; weather	0	0	0	0	0	0	1	1	0	0	0	ATC	AA: American 383 TWR: Cincinnati Tower	[None provided]	[None provided]	ATC
101	0	5	American 383	08/Nov/65	1965	Tailstrike	http://tailstrike.com/081165.htm	http://www.nkyviews.com/boone/pdf/constance_air_crash.pdf	B727	USA	52	USA	52	6	56	62	58	4	0.06						Approach	4	Destroyed	4	[None provided]	"The failure of the crew to properly monitor the altimeters during a visual approach into deteriorating visibility conditions."	Failure to monitor altimeter	Crashed during approach in bad weather	Pilot actions; weather	0	0	0	0	0	0	1	1	0	0	0	ATC	AA: American 383 TWR: Cincinnati Tower	[None provided]	[None provided]	Flight Crew (Unclear)
102	0	5	American 383	08/Nov/65	1965	Tailstrike	http://tailstrike.com/081165.htm	http://www.nkyviews.com/boone/pdf/constance_air_crash.pdf	B727	USA	52	USA	52	6	56	62	58	4	0.06						Approach	4	Destroyed	4	[None provided]	"The failure of the crew to properly monitor the altimeters during a visual approach into deteriorating visibility conditions."	Failure to monitor altimeter	Crashed during approach in bad weather	Pilot actions; weather	0	0	0	0	0	0	1	1	0	0	0	ATC	AA: American 383 TWR: Cincinnati Tower	[None provided]	[None provided]	ATC
103	0	5	American 383	08/Nov/65	1965	Tailstrike	http://tailstrike.com/081165.htm	http://www.nkyviews.com/boone/pdf/constance_air_crash.pdf	B727	USA	52	USA	52	6	56	62	58	4	0.06						Approach	4	Destroyed	4	[None provided]	"The failure of the crew to properly monitor the altimeters during a visual approach into deteriorating visibility conditions."	Failure to monitor altimeter	Crashed during approach in bad weather	Pilot actions; weather	0	0	0	0	0	0	1	1	0	0	0	ATC	AA: American 383 TWR: Cincinnati Tower	[None provided]	[None provided]	Flight Crew (Unclear)
104	0	5	American 383	08/Nov/65	1965	Tailstrike	http://tailstrike.com/081165.htm	http://www.nkyviews.com/boone/pdf/constance_air_crash.pdf	B727	USA	52	USA	52	6	56	62	58	4	0.06						Approach	4	Destroyed	4	[None provided]	"The failure of the crew to properly monitor the altimeters during a visual approach into deteriorating visibility conditions."	Failure to monitor altimeter	Crashed during approach in bad weather	Pilot actions; weather	0	0	0	0	0	0	1	1	0	0	0	ATC	AA: American 383 TWR: Cincinnati Tower	[None provided]	[None provided]	ATC
105	0	5	American 383	08/Nov/65	1965	Tailstrike	http://tailstrike.com/081165.htm	http://www.nkyviews.com/boone/pdf/constance_air_crash.pdf	B727	USA	52	USA	52	6	56	62	58	4	0.06						Approach	4	Destroyed	4	[None provided]	"The failure of the crew to properly monitor the altimeters during a visual approach into deteriorating visibility conditions."	Failure to monitor altimeter	Crashed during approach in bad weather	Pilot actions; weather	0	0	0	0	0	0	1	1	0	0	0	ATC	AA: American 383 TWR: Cincinnati Tower	[None provided]	[None provided]	Flight Crew (Unclear)
106	0	5	American 383	08/Nov/65	1965	Tailstrike	http://tailstrike.com/081165.htm	http://www.nkyviews.com/boone/pdf/constance_air_crash.pdf	B727	USA	52	USA	52	6	56	62	58	4	0.06						Approach	4	Destroyed	4	[None provided]	"The failure of the crew to properly monitor the altimeters during a visual approach into deteriorating visibility conditions."	Failure to monitor altimeter	Crashed during approach in bad weather	Pilot actions; weather	0	0	0	0	0	0	1	1	0	0	0	ATC	AA: American 383 TWR: Cincinnati Tower	[None provided]	[None provided]	ATC
107	0	5	American 383	08/Nov/65	1965	Tailstrike	http://tailstrike.com/081165.htm	http://www.nkyviews.com/boone/pdf/constance_air_crash.pdf	B727	USA	52	USA	52	6	56	62	58	4	0.06						Approach	4	Destroyed	4	[None provided]	"The failure of the crew to properly monitor the altimeters during a visual approach into deteriorating visibility conditions."	Failure to monitor altimeter	Crashed during approach in bad weather	Pilot actions; weather	0	0	0	0	0	0	1	1	0	0	0	ATC	AA: American 383 TWR: Cincinnati Tower	[None provided]	[None provided]	Flight Crew (Unclear)
108	1	6	DDA	25/Sep/96	1996	Tailstrike	http://tailstrike.com/250996.htm	https://reports.aviation-safety.net/1996/19960925-0_DC3_PH-DDA.pdf	DC-3	Netherlands	31	Netherlands	31	6	26	32	32	0	0						En route	3	Destroyed	4	[None provided]	"The accident was initiated by a combined failure of the left engine and the left feathering system. The accident became inevitable when the flight crew allowed the speed to decrease below stall speed and lost control of the aircraft at an altitude from which recovery was not possible. Contributing Factors were: 1) serious degradation of controllability and performance.; 2) a high work load impos…	Failure of left engine and left feathering system; stall speed	Crashed after experiencing an engine failure	Equipment; pilot actions	0	0	0	1	0	0	0	1	0	0	0	ATC	[None provided]	[None provided]	16.35:22	Captain
109	0	6	DDA	25/Sep/96	1996	Tailstrike	http://tailstrike.com/250996.htm	https://reports.aviation-safety.net/1996/19960925-0_DC3_PH-DDA.pdf	DC-3	Netherlands	31	Netherlands	31	6	26	32	32	0	0						En route	3	Destroyed	4	[None provided]	"The accident was initiated by a combined failure of the left engine and the left feathering system. The accident became inevitable when the flight crew allowed the speed to decrease below stall speed and lost control of the aircraft at an altitude from which recovery was not possible. Contributing Factors were: 1) serious degradation of controllability and performance.; 2) a high work load impos…	Failure of left engine and left feathering system; stall speed	Crashed after experiencing an engine failure	Equipment; pilot actions	0	0	0	1	0	0	0	1	0	0	0	ATC	[None provided]	[None provided]	16.35:28	ATC
110	1	6	DDA	25/Sep/96	1996	Tailstrike	http://tailstrike.com/250996.htm	https://reports.aviation-safety.net/1996/19960925-0_DC3_PH-DDA.pdf	DC-3	Netherlands	31	Netherlands	31	6	26	32	32	0	0						En route	3	Destroyed	4	[None provided]	"The accident was initiated by a combined failure of the left engine and the left feathering system. The accident became inevitable when the flight crew allowed the speed to decrease below stall speed and lost control of the aircraft at an altitude from which recovery was not possible. Contributing Factors were: 1) serious degradation of controllability and performance.; 2) a high work load impos…	Failure of left engine and left feathering system; stall speed	Crashed after experiencing an engine failure	Equipment; pilot actions	0	0	0	1	0	0	0	1	0	0	0	ATC	[None provided]	[None provided]	16.35:32	Captain
111	0	6	DDA	25/Sep/96	1996	Tailstrike	http://tailstrike.com/250996.htm	https://reports.aviation-safety.net/1996/19960925-0_DC3_PH-DDA.pdf	DC-3	Netherlands	31	Netherlands	31	6	26	32	32	0	0						En route	3	Destroyed	4	[None provided]	"The accident was initiated by a combined failure of the left engine and the left feathering system. The accident became inevitable when the flight crew allowed the speed to decrease below stall speed and lost control of the aircraft at an altitude from which recovery was not possible. Contributing Factors were: 1) serious degradation of controllability and performance.; 2) a high work load impos…	Failure of left engine and left feathering system; stall speed	Crashed after experiencing an engine failure	Equipment; pilot actions	0	0	0	1	0	0	0	1	0	0	0	ATC	[None provided]	[None provided]	16.35:42	ATC
112	1	6	DDA	25/Sep/96	1996	Tailstrike	http://tailstrike.com/250996.htm	https://reports.aviation-safety.net/1996/19960925-0_DC3_PH-DDA.pdf	DC-3	Netherlands	31	Netherlands	31	6	26	32	32	0	0						En route	3	Destroyed	4	[None provided]	"The accident was initiated by a combined failure of the left engine and the left feathering system. The accident became inevitable when the flight crew allowed the speed to decrease below stall speed and lost control of the aircraft at an altitude from which recovery was not possible. Contributing Factors were: 1) serious degradation of controllability and performance.; 2) a high work load impos…	Failure of left engine and left feathering system; stall speed	Crashed after experiencing an engine failure	Equipment; pilot actions	0	0	0	1	0	0	0	1	0	0	0	ATC	[None provided]	[None provided]	16.35:45	Captain
113	0	6	DDA	25/Sep/96	1996	Tailstrike	http://tailstrike.com/250996.htm	https://reports.aviation-safety.net/1996/19960925-0_DC3_PH-DDA.pdf	DC-3	Netherlands	31	Netherlands	31	6	26	32	32	0	0						En route	3	Destroyed	4	[None provided]	"The accident was initiated by a combined failure of the left engine and the left feathering system. The accident became inevitable when the flight crew allowed the speed to decrease below stall speed and lost control of the aircraft at an altitude from which recovery was not possible. Contributing Factors were: 1) serious degradation of controllability and performance.; 2) a high work load impos…	Failure of left engine and left feathering system; stall speed	Crashed after experiencing an engine failure	Equipment; pilot actions	0	0	0	1	0	0	0	1	0	0	0	ATC	[None provided]	[None provided]	16.35:52	ATC
114	1	6	DDA	25/Sep/96	1996	Tailstrike	http://tailstrike.com/250996.htm	https://reports.aviation-safety.net/1996/19960925-0_DC3_PH-DDA.pdf	DC-3	Netherlands	31	Netherlands	31	6	26	32	32	0	0						En route	3	Destroyed	4	[None provided]	"The accident was initiated by a combined failure of the left engine and the left feathering system. The accident became inevitable when the flight crew allowed the speed to decrease below stall speed and lost control of the aircraft at an altitude from which recovery was not possible. Contributing Factors were: 1) serious degradation of controllability and performance.; 2) a high work load impos…	Failure of left engine and left feathering system; stall speed	Crashed after experiencing an engine failure	Equipment; pilot actions	0	0	0	1	0	0	0	1	0	0	0	ATC	[None provided]	[None provided]	16.36:06	First Officer
115	0	6	DDA	25/Sep/96	1996	Tailstrike	http://tailstrike.com/250996.htm	https://reports.aviation-safety.net/1996/19960925-0_DC3_PH-DDA.pdf	DC-3	Netherlands	31	Netherlands	31	6	26	32	32	0	0						En route	3	Destroyed	4	[None provided]	"The accident was initiated by a combined failure of the left engine and the left feathering system. The accident became inevitable when the flight crew allowed the speed to decrease below stall speed and lost control of the aircraft at an altitude from which recovery was not possible. Contributing Factors were: 1) serious degradation of controllability and performance.; 2) a high work load impos…	Failure of left engine and left feathering system; stall speed	Crashed after experiencing an engine failure	Equipment; pilot actions	0	0	0	1	0	0	0	1	0	0	0	ATC	[None provided]	[None provided]	16.36:12	ATC
116	1	6	DDA	25/Sep/96	1996	Tailstrike	http://tailstrike.com/250996.htm	https://reports.aviation-safety.net/1996/19960925-0_DC3_PH-DDA.pdf	DC-3	Netherlands	31	Netherlands	31	6	26	32	32	0	0						En route	3	Destroyed	4	[None provided]	"The accident was initiated by a combined failure of the left engine and the left feathering system. The accident became inevitable when the flight crew allowed the speed to decrease below stall speed and lost control of the aircraft at an altitude from which recovery was not possible. Contributing Factors were: 1) serious degradation of controllability and performance.; 2) a high work load impos…	Failure of left engine and left feathering system; stall speed	Crashed after experiencing an engine failure	Equipment; pilot actions	0	0	0	1	0	0	0	1	0	0	0	ATC	[None provided]	[None provided]	16.36:15	First Officer
117	0	6	DDA	25/Sep/96	1996	Tailstrike	http://tailstrike.com/250996.htm	https://reports.aviation-safety.net/1996/19960925-0_DC3_PH-DDA.pdf	DC-3	Netherlands	31	Netherlands	31	6	26	32	32	0	0						En route	3	Destroyed	4	[None provided]	"The accident was initiated by a combined failure of the left engine and the left feathering system. The accident became inevitable when the flight crew allowed the speed to decrease below stall speed and lost control of the aircraft at an altitude from which recovery was not possible. Contributing Factors were: 1) serious degradation of controllability and performance.; 2) a high work load impos…	Failure of left engine and left feathering system; stall speed	Crashed after experiencing an engine failure	Equipment; pilot actions	0	0	0	1	0	0	0	1	0	0	0	ATC	[None provided]	[None provided]	16.36:17	ATC
118	0	6	DDA	25/Sep/96	1996	Tailstrike	http://tailstrike.com/250996.htm	https://reports.aviation-safety.net/1996/19960925-0_DC3_PH-DDA.pdf	DC-3	Netherlands	31	Netherlands	31	6	26	32	32	0	0						En route	3	Destroyed	4	[None provided]	"The accident was initiated by a combined failure of the left engine and the left feathering system. The accident became inevitable when the flight crew allowed the speed to decrease below stall speed and lost control of the aircraft at an altitude from which recovery was not possible. Contributing Factors were: 1) serious degradation of controllability and performance.; 2) a high work load impos…	Failure of left engine and left feathering system; stall speed	Crashed after experiencing an engine failure	Equipment; pilot actions	0	0	0	1	0	0	0	1	0	0	0	ATC	[None provided]	[None provided]	16.36:24	ATC
119	1	6	DDA	25/Sep/96	1996	Tailstrike	http://tailstrike.com/250996.htm	https://reports.aviation-safety.net/1996/19960925-0_DC3_PH-DDA.pdf	DC-3	Netherlands	31	Netherlands	31	6	26	32	32	0	0						En route	3	Destroyed	4	[None provided]	"The accident was initiated by a combined failure of the left engine and the left feathering system. The accident became inevitable when the flight crew allowed the speed to decrease below stall speed and lost control of the aircraft at an altitude from which recovery was not possible. Contributing Factors were: 1) serious degradation of controllability and performance.; 2) a high work load impos…	Failure of left engine and left feathering system; stall speed	Crashed after experiencing an engine failure	Equipment; pilot actions	0	0	0	1	0	0	0	1	0	0	0	ATC	[None provided]	[None provided]	16.36:29	Captain
120	0	6	DDA	25/Sep/96	1996	Tailstrike	http://tailstrike.com/250996.htm	https://reports.aviation-safety.net/1996/19960925-0_DC3_PH-DDA.pdf	DC-3	Netherlands	31	Netherlands	31	6	26	32	32	0	0						En route	3	Destroyed	4	[None provided]	"The accident was initiated by a combined failure of the left engine and the left feathering system. The accident became inevitable when the flight crew allowed the speed to decrease below stall speed and lost control of the aircraft at an altitude from which recovery was not possible. Contributing Factors were: 1) serious degradation of controllability and performance.; 2) a high work load impos…	Failure of left engine and left feathering system; stall speed	Crashed after experiencing an engine failure	Equipment; pilot actions	0	0	0	1	0	0	0	1	0	0	0	ATC	[None provided]	[None provided]	16.36:31	ATC
121	1	6	DDA	25/Sep/96	1996	Tailstrike	http://tailstrike.com/250996.htm	https://reports.aviation-safety.net/1996/19960925-0_DC3_PH-DDA.pdf	DC-3	Netherlands	31	Netherlands	31	6	26	32	32	0	0						En route	3	Destroyed	4	[None provided]	"The accident was initiated by a combined failure of the left engine and the left feathering system. The accident became inevitable when the flight crew allowed the speed to decrease below stall speed and lost control of the aircraft at an altitude from which recovery was not possible. Contributing Factors were: 1) serious degradation of controllability and performance.; 2) a high work load impos…	Failure of left engine and left feathering system; stall speed	Crashed after experiencing an engine failure	Equipment; pilot actions	0	0	0	1	0	0	0	1	0	0	0	ATC	[None provided]	[None provided]	16.36:36	Captain
122	0	6	DDA	25/Sep/96	1996	Tailstrike	http://tailstrike.com/250996.htm	https://reports.aviation-safety.net/1996/19960925-0_DC3_PH-DDA.pdf	DC-3	Netherlands	31	Netherlands	31	6	26	32	32	0	0						En route	3	Destroyed	4	[None provided]	"The accident was initiated by a combined failure of the left engine and the left feathering system. The accident became inevitable when the flight crew allowed the speed to decrease below stall speed and lost control of the aircraft at an altitude from which recovery was not possible. Contributing Factors were: 1) serious degradation of controllability and performance.; 2) a high work load impos…	Failure of left engine and left feathering system; stall speed	Crashed after experiencing an engine failure	Equipment; pilot actions	0	0	0	1	0	0	0	1	0	0	0	ATC	[None provided]	[None provided]	16.36:38	ATC
123	1	6	DDA	25/Sep/96	1996	Tailstrike	http://tailstrike.com/250996.htm	https://reports.aviation-safety.net/1996/19960925-0_DC3_PH-DDA.pdf	DC-3	Netherlands	31	Netherlands	31	6	26	32	32	0	0						En route	3	Destroyed	4	[None provided]	"The accident was initiated by a combined failure of the left engine and the left feathering system. The accident became inevitable when the flight crew allowed the speed to decrease below stall speed and lost control of the aircraft at an altitude from which recovery was not possible. Contributing Factors were: 1) serious degradation of controllability and performance.; 2) a high work load impos…	Failure of left engine and left feathering system; stall speed	Crashed after experiencing an engine failure	Equipment; pilot actions	0	0	0	1	0	0	0	1	0	0	0	ATC	[None provided]	[None provided]	16.36:40	Captain
124	0	6	DDA	25/Sep/96	1996	Tailstrike	http://tailstrike.com/250996.htm	https://reports.aviation-safety.net/1996/19960925-0_DC3_PH-DDA.pdf	DC-3	Netherlands	31	Netherlands	31	6	26	32	32	0	0						En route	3	Destroyed	4	[None provided]	"The accident was initiated by a combined failure of the left engine and the left feathering system. The accident became inevitable when the flight crew allowed the speed to decrease below stall speed and lost control of the aircraft at an altitude from which recovery was not possible. Contributing Factors were: 1) serious degradation of controllability and performance.; 2) a high work load impos…	Failure of left engine and left feathering system; stall speed	Crashed after experiencing an engine failure	Equipment; pilot actions	0	0	0	1	0	0	0	1	0	0	0	ATC	[None provided]	[None provided]	16.36:43	ATC
125	1	6	DDA	25/Sep/96	1996	Tailstrike	http://tailstrike.com/250996.htm	https://reports.aviation-safety.net/1996/19960925-0_DC3_PH-DDA.pdf	DC-3	Netherlands	31	Netherlands	31	6	26	32	32	0	0						En route	3	Destroyed	4	[None provided]	"The accident was initiated by a combined failure of the left engine and the left feathering system. The accident became inevitable when the flight crew allowed the speed to decrease below stall speed and lost control of the aircraft at an altitude from which recovery was not possible. Contributing Factors were: 1) serious degradation of controllability and performance.; 2) a high work load impos…	Failure of left engine and left feathering system; stall speed	Crashed after experiencing an engine failure	Equipment; pilot actions	0	0	0	1	0	0	0	1	0	0	0	ATC	[None provided]	[None provided]	16.36:52	Captain
126	0	6	DDA	25/Sep/96	1996	Tailstrike	http://tailstrike.com/250996.htm	https://reports.aviation-safety.net/1996/19960925-0_DC3_PH-DDA.pdf	DC-3	Netherlands	31	Netherlands	31	6	26	32	32	0	0						En route	3	Destroyed	4	[None provided]	"The accident was initiated by a combined failure of the left engine and the left feathering system. The accident became inevitable when the flight crew allowed the speed to decrease below stall speed and lost control of the aircraft at an altitude from which recovery was not possible. Contributing Factors were: 1) serious degradation of controllability and performance.; 2) a high work load impos…	Failure of left engine and left feathering system; stall speed	Crashed after experiencing an engine failure	Equipment; pilot actions	0	0	0	1	0	0	0	1	0	0	0	ATC	[None provided]	[None provided]	16.36:58	ATC
127	0	6	DDA	25/Sep/96	1996	Tailstrike	http://tailstrike.com/250996.htm	https://reports.aviation-safety.net/1996/19960925-0_DC3_PH-DDA.pdf	DC-3	Netherlands	31	Netherlands	31	6	26	32	32	0	0						En route	3	Destroyed	4	[None provided]	"The accident was initiated by a combined failure of the left engine and the left feathering system. The accident became inevitable when the flight crew allowed the speed to decrease below stall speed and lost control of the aircraft at an altitude from which recovery was not possible. Contributing Factors were: 1) serious degradation of controllability and performance.; 2) a high work load impos…	Failure of left engine and left feathering system; stall speed	Crashed after experiencing an engine failure	Equipment; pilot actions	0	0	0	1	0	0	0	1	0	0	0	ATC	[None provided]	[None provided]	16.37:02	ATC
128	1	6	DDA	25/Sep/96	1996	Tailstrike	http://tailstrike.com/250996.htm	https://reports.aviation-safety.net/1996/19960925-0_DC3_PH-DDA.pdf	DC-3	Netherlands	31	Netherlands	31	6	26	32	32	0	0						En route	3	Destroyed	4	[None provided]	"The accident was initiated by a combined failure of the left engine and the left feathering system. The accident became inevitable when the flight crew allowed the speed to decrease below stall speed and lost control of the aircraft at an altitude from which recovery was not possible. Contributing Factors were: 1) serious degradation of controllability and performance.; 2) a high work load impos…	Failure of left engine and left feathering system; stall speed	Crashed after experiencing an engine failure	Equipment; pilot actions	0	0	0	1	0	0	0	1	0	0	0	ATC	[None provided]	[None provided]	16.37:07	Captain
129	0	6	DDA	25/Sep/96	1996	Tailstrike	http://tailstrike.com/250996.htm	https://reports.aviation-safety.net/1996/19960925-0_DC3_PH-DDA.pdf	DC-3	Netherlands	31	Netherlands	31	6	26	32	32	0	0						En route	3	Destroyed	4	[None provided]	"The accident was initiated by a combined failure of the left engine and the left feathering system. The accident became inevitable when the flight crew allowed the speed to decrease below stall speed and lost control of the aircraft at an altitude from which recovery was not possible. Contributing Factors were: 1) serious degradation of controllability and performance.; 2) a high work load impos…	Failure of left engine and left feathering system; stall speed	Crashed after experiencing an engine failure	Equipment; pilot actions	0	0	0	1	0	0	0	1	0	0	0	ATC	[None provided]	[None provided]	16.37:12	ATC
130	1	6	DDA	25/Sep/96	1996	Tailstrike	http://tailstrike.com/250996.htm	https://reports.aviation-safety.net/1996/19960925-0_DC3_PH-DDA.pdf	DC-3	Netherlands	31	Netherlands	31	6	26	32	32	0	0						En route	3	Destroyed	4	[None provided]	"The accident was initiated by a combined failure of the left engine and the left feathering system. The accident became inevitable when the flight crew allowed the speed to decrease below stall speed and lost control of the aircraft at an altitude from which recovery was not possible. Contributing Factors were: 1) serious degradation of controllability and performance.; 2) a high work load impos…	Failure of left engine and left feathering system; stall speed	Crashed after experiencing an engine failure	Equipment; pilot actions	0	0	0	1	0	0	0	1	0	0	0	ATC	[None provided]	[None provided]	16.37:16	Captain
131	0	6	DDA	25/Sep/96	1996	Tailstrike	http://tailstrike.com/250996.htm	https://reports.aviation-safety.net/1996/19960925-0_DC3_PH-DDA.pdf	DC-3	Netherlands	31	Netherlands	31	6	26	32	32	0	0						En route	3	Destroyed	4	[None provided]	"The accident was initiated by a combined failure of the left engine and the left feathering system. The accident became inevitable when the flight crew allowed the speed to decrease below stall speed and lost control of the aircraft at an altitude from which recovery was not possible. Contributing Factors were: 1) serious degradation of controllability and performance.; 2) a high work load impos…	Failure of left engine and left feathering system; stall speed	Crashed after experiencing an engine failure	Equipment; pilot actions	0	0	0	1	0	0	0	1	0	0	0	ATC	[None provided]	[None provided]	16.37:20	ATC
132	0	6	DDA	25/Sep/96	1996	Tailstrike	http://tailstrike.com/250996.htm	https://reports.aviation-safety.net/1996/19960925-0_DC3_PH-DDA.pdf	DC-3	Netherlands	31	Netherlands	31	6	26	32	32	0	0						En route	3	Destroyed	4	[None provided]	"The accident was initiated by a combined failure of the left engine and the left feathering system. The accident became inevitable when the flight crew allowed the speed to decrease below stall speed and lost control of the aircraft at an altitude from which recovery was not possible. Contributing Factors were: 1) serious degradation of controllability and performance.; 2) a high work load impos…	Failure of left engine and left feathering system; stall speed	Crashed after experiencing an engine failure	Equipment; pilot actions	0	0	0	1	0	0	0	1	0	0	0	ATC	[None provided]	[None provided]	16.37:24	Other (other plane)
133	0	6	DDA	25/Sep/96	1996	Tailstrike	http://tailstrike.com/250996.htm	https://reports.aviation-safety.net/1996/19960925-0_DC3_PH-DDA.pdf	DC-3	Netherlands	31	Netherlands	31	6	26	32	32	0	0						En route	3	Destroyed	4	[None provided]	"The accident was initiated by a combined failure of the left engine and the left feathering system. The accident became inevitable when the flight crew allowed the speed to decrease below stall speed and lost control of the aircraft at an altitude from which recovery was not possible. Contributing Factors were: 1) serious degradation of controllability and performance.; 2) a high work load impos…	Failure of left engine and left feathering system; stall speed	Crashed after experiencing an engine failure	Equipment; pilot actions	0	0	0	1	0	0	0	1	0	0	0	ATC	[None provided]	[None provided]	16.37:27	ATC
134	0	6	DDA	25/Sep/96	1996	Tailstrike	http://tailstrike.com/250996.htm	https://reports.aviation-safety.net/1996/19960925-0_DC3_PH-DDA.pdf	DC-3	Netherlands	31	Netherlands	31	6	26	32	32	0	0						En route	3	Destroyed	4	[None provided]	"The accident was initiated by a combined failure of the left engine and the left feathering system. The accident became inevitable when the flight crew allowed the speed to decrease below stall speed and lost control of the aircraft at an altitude from which recovery was not possible. Contributing Factors were: 1) serious degradation of controllability and performance.; 2) a high work load impos…	Failure of left engine and left feathering system; stall speed	Crashed after experiencing an engine failure	Equipment; pilot actions	0	0	0	1	0	0	0	1	0	0	0	ATC	[None provided]	[None provided]	16.37:37	ATC
135	0	6	DDA	25/Sep/96	1996	Tailstrike	http://tailstrike.com/250996.htm	https://reports.aviation-safety.net/1996/19960925-0_DC3_PH-DDA.pdf	DC-3	Netherlands	31	Netherlands	31	6	26	32	32	0	0						En route	3	Destroyed	4	[None provided]	"The accident was initiated by a combined failure of the left engine and the left feathering system. The accident became inevitable when the flight crew allowed the speed to decrease below stall speed and lost control of the aircraft at an altitude from which recovery was not possible. Contributing Factors were: 1) serious degradation of controllability and performance.; 2) a high work load impos…	Failure of left engine and left feathering system; stall speed	Crashed after experiencing an engine failure	Equipment; pilot actions	0	0	0	1	0	0	0	1	0	0	0	ATC	[None provided]	[None provided]	16.37:58	ATC
136	0	6	DDA	25/Sep/96	1996	Tailstrike	http://tailstrike.com/250996.htm	https://reports.aviation-safety.net/1996/19960925-0_DC3_PH-DDA.pdf	DC-3	Netherlands	31	Netherlands	31	6	26	32	32	0	0						En route	3	Destroyed	4	[None provided]	"The accident was initiated by a combined failure of the left engine and the left feathering system. The accident became inevitable when the flight crew allowed the speed to decrease below stall speed and lost control of the aircraft at an altitude from which recovery was not possible. Contributing Factors were: 1) serious degradation of controllability and performance.; 2) a high work load impos…	Failure of left engine and left feathering system; stall speed	Crashed after experiencing an engine failure	Equipment; pilot actions	0	0	0	1	0	0	0	1	0	0	0	ATC	[None provided]	[None provided]	16.38:05	ATC
137	0	6	DDA	25/Sep/96	1996	Tailstrike	http://tailstrike.com/250996.htm	https://reports.aviation-safety.net/1996/19960925-0_DC3_PH-DDA.pdf	DC-3	Netherlands	31	Netherlands	31	6	26	32	32	0	0						En route	3	Destroyed	4	[None provided]	"The accident was initiated by a combined failure of the left engine and the left feathering system. The accident became inevitable when the flight crew allowed the speed to decrease below stall speed and lost control of the aircraft at an altitude from which recovery was not possible. Contributing Factors were: 1) serious degradation of controllability and performance.; 2) a high work load impos…	Failure of left engine and left feathering system; stall speed	Crashed after experiencing an engine failure	Equipment; pilot actions	0	0	0	1	0	0	0	1	0	0	0	ATC	[None provided]	[None provided]	16.38:19	ATC
138	0	6	DDA	25/Sep/96	1996	Tailstrike	http://tailstrike.com/250996.htm	https://reports.aviation-safety.net/1996/19960925-0_DC3_PH-DDA.pdf	DC-3	Netherlands	31	Netherlands	31	6	26	32	32	0	0						En route		Destroyed		[None provided]	"The accident was initiated by a combined failure of the left engine and the left feathering system. The accident became inevitable when the flight crew allowed the speed to decrease below stall speed and lost control of the aircraft at an altitude from which recovery was not possible. Contributing Factors were: 1) serious degradation of controllability and performance.; 2) a high work load impos…	Failure of left engine and left feathering system; stall speed	Crashed after experiencing an engine failure	Equipment; pilot actions	0	0	0	1	0	0	0	1	0	0	0	ATC	[None provided]	[None provided]	16.38:27
139	0	6	DDA	25/Sep/96	1996	Tailstrike	http://tailstrike.com/250996.htm	https://reports.aviation-safety.net/1996/19960925-0_DC3_PH-DDA.pdf	DC-3	Netherlands	31	Netherlands	31	6	26	32	32	0	0						En route		Destroyed		[None provided]	"The accident was initiated by a combined failure of the left engine and the left feathering system. The accident became inevitable when the flight crew allowed the speed to decrease below stall speed and lost control of the aircraft at an altitude from which recovery was not possible. Contributing Factors were: 1) serious degradation of controllability and performance.; 2) a high work load impos…	Failure of left engine and left feathering system; stall speed	Crashed after experiencing an engine failure	Equipment; pilot actions	0	0	0	1	0	0	0	1	0	0	0	ATC	[None provided]	[None provided]	14.45:53
140	0	7	Thai 601	30/Jun/67	1967	Tailstrike	http://tailstrike.com/300667.htm	http://ebook.lib.hku.hk/HKG/B35834882.pdf	Caravelle II	Thailand	47	Hong Kong	58	7	73	80	24	56	0.7						Approach	4	Destroyed	4	[None provided]	"a) The pilots did not adhere to the Thai Airways procedure for a 'captain monitored' approach in bad visibility; b) The captain did not monitor the approach adequately; c) The co-pilot mishandled the aircraft after descending below minimum altitude; downdrafts may be contributed to the height loss which resulted from this mishandling."	Flying below glide slope in poor weather	Crashed on approach in heavy rain	Pilot actions; Weather	0	0	0	0	0	0	1	1	0	0	0	ATC	TG601 = Thai Flight 601 APP = Hong Kong Approach PAR : Precision Approach Radar (Used during poor weather in ILS 31 approach)	[None provided]	06.58:00	Flight Crew (Unclear)
141	0	7	Thai 601	30/Jun/67	1967	Tailstrike	http://tailstrike.com/300667.htm	http://ebook.lib.hku.hk/HKG/B35834882.pdf	Caravelle II	Thailand	47	Hong Kong	58	7	73	80	24	56	0.7						Approach	4	Destroyed	4	[None provided]	"a) The pilots did not adhere to the Thai Airways procedure for a 'captain monitored' approach in bad visibility; b) The captain did not monitor the approach adequately; c) The co-pilot mishandled the aircraft after descending below minimum altitude; downdrafts may be contributed to the height loss which resulted from this mishandling."	Flying below glide slope in poor weather	Crashed on approach in heavy rain	Pilot actions; Weather	0	0	0	0	0	0	1	1	0	0	0	ATC	TG601 = Thai Flight 601 APP = Hong Kong Approach PAR : Precision Approach Radar (Used during poor weather in ILS 31 approach)	[None provided]		ATC
142	0	7	Thai 601	30/Jun/67	1967	Tailstrike	http://tailstrike.com/300667.htm	http://ebook.lib.hku.hk/HKG/B35834882.pdf	Caravelle II	Thailand	47	Hong Kong	58	7	73	80	24	56	0.7						Approach	4	Destroyed	4	[None provided]	"a) The pilots did not adhere to the Thai Airways procedure for a 'captain monitored' approach in bad visibility; b) The captain did not monitor the approach adequately; c) The co-pilot mishandled the aircraft after descending below minimum altitude; downdrafts may be contributed to the height loss which resulted from this mishandling."	Flying below glide slope in poor weather	Crashed on approach in heavy rain	Pilot actions; Weather	0	0	0	0	0	0	1	1	0	0	0	ATC	TG601 = Thai Flight 601 APP = Hong Kong Approach PAR : Precision Approach Radar (Used during poor weather in ILS 31 approach)	[None provided]	06.58:20	Flight Crew (Unclear)
143	0	7	Thai 601	30/Jun/67	1967	Tailstrike	http://tailstrike.com/300667.htm	http://ebook.lib.hku.hk/HKG/B35834882.pdf	Caravelle II	Thailand	47	Hong Kong	58	7	73	80	24	56	0.7						Approach	4	Destroyed	4	[None provided]	"a) The pilots did not adhere to the Thai Airways procedure for a 'captain monitored' approach in bad visibility; b) The captain did not monitor the approach adequately; c) The co-pilot mishandled the aircraft after descending below minimum altitude; downdrafts may be contributed to the height loss which resulted from this mishandling."	Flying below glide slope in poor weather	Crashed on approach in heavy rain	Pilot actions; Weather	0	0	0	0	0	0	1	1	0	0	0	ATC	TG601 = Thai Flight 601 APP = Hong Kong Approach PAR : Precision Approach Radar (Used during poor weather in ILS 31 approach)	[None provided]	06.58:30	ATC
144	0	7	Thai 601	30/Jun/67	1967	Tailstrike	http://tailstrike.com/300667.htm	http://ebook.lib.hku.hk/HKG/B35834882.pdf	Caravelle II	Thailand	47	Hong Kong	58	7	73	80	24	56	0.7						Approach	4	Destroyed	4	[None provided]	"a) The pilots did not adhere to the Thai Airways procedure for a 'captain monitored' approach in bad visibility; b) The captain did not monitor the approach adequately; c) The co-pilot mishandled the aircraft after descending below minimum altitude; downdrafts may be contributed to the height loss which resulted from this mishandling."	Flying below glide slope in poor weather	Crashed on approach in heavy rain	Pilot actions; Weather	0	0	0	0	0	0	1	1	0	0	0	ATC	TG601 = Thai Flight 601 APP = Hong Kong Approach PAR : Precision Approach Radar (Used during poor weather in ILS 31 approach)	[None provided]	06.58:33	Flight Crew (Unclear)
145	0	7	Thai 601	30/Jun/67	1967	Tailstrike	http://tailstrike.com/300667.htm	http://ebook.lib.hku.hk/HKG/B35834882.pdf	Caravelle II	Thailand	47	Hong Kong	58	7	73	80	24	56	0.7						Approach	4	Destroyed	4	[None provided]	"a) The pilots did not adhere to the Thai Airways procedure for a 'captain monitored' approach in bad visibility; b) The captain did not monitor the approach adequately; c) The co-pilot mishandled the aircraft after descending below minimum altitude; downdrafts may be contributed to the height loss which resulted from this mishandling."	Flying below glide slope in poor weather	Crashed on approach in heavy rain	Pilot actions; Weather	0	0	0	0	0	0	1	1	0	0	0	ATC	TG601 = Thai Flight 601 APP = Hong Kong Approach PAR : Precision Approach Radar (Used during poor weather in ILS 31 approach)	[None provided]	06.58:39	ATC
146	0	7	Thai 601	30/Jun/67	1967	Tailstrike	http://tailstrike.com/300667.htm	http://ebook.lib.hku.hk/HKG/B35834882.pdf	Caravelle II	Thailand	47	Hong Kong	58	7	73	80	24	56	0.7						Approach	4	Destroyed	4	[None provided]	"a) The pilots did not adhere to the Thai Airways procedure for a 'captain monitored' approach in bad visibility; b) The captain did not monitor the approach adequately; c) The co-pilot mishandled the aircraft after descending below minimum altitude; downdrafts may be contributed to the height loss which resulted from this mishandling."	Flying below glide slope in poor weather	Crashed on approach in heavy rain	Pilot actions; Weather	0	0	0	0	0	0	1	1	0	0	0	ATC	TG601 = Thai Flight 601 APP = Hong Kong Approach PAR : Precision Approach Radar (Used during poor weather in ILS 31 approach)	[None provided]	06.58:46	Flight Crew (Unclear)
147	0	7	Thai 601	30/Jun/67	1967	Tailstrike	http://tailstrike.com/300667.htm	http://ebook.lib.hku.hk/HKG/B35834882.pdf	Caravelle II	Thailand	47	Hong Kong	58	7	73	80	24	56	0.7						Approach	4	Destroyed	4	[None provided]	"a) The pilots did not adhere to the Thai Airways procedure for a 'captain monitored' approach in bad visibility; b) The captain did not monitor the approach adequately; c) The co-pilot mishandled the aircraft after descending below minimum altitude; downdrafts may be contributed to the height loss which resulted from this mishandling."	Flying below glide slope in poor weather	Crashed on approach in heavy rain	Pilot actions; Weather	0	0	0	0	0	0	1	1	0	0	0	ATC	TG601 = Thai Flight 601 APP = Hong Kong Approach PAR : Precision Approach Radar (Used during poor weather in ILS 31 approach)	[None provided]	06.58:51	ATC
148	0	7	Thai 601	30/Jun/67	1967	Tailstrike	http://tailstrike.com/300667.htm	http://ebook.lib.hku.hk/HKG/B35834882.pdf	Caravelle II	Thailand	47	Hong Kong	58	7	73	80	24	56	0.7						Approach	4	Destroyed	4	[None provided]	"a) The pilots did not adhere to the Thai Airways procedure for a 'captain monitored' approach in bad visibility; b) The captain did not monitor the approach adequately; c) The co-pilot mishandled the aircraft after descending below minimum altitude; downdrafts may be contributed to the height loss which resulted from this mishandling."	Flying below glide slope in poor weather	Crashed on approach in heavy rain	Pilot actions; Weather	0	0	0	0	0	0	1	1	0	0	0	ATC	TG601 = Thai Flight 601 APP = Hong Kong Approach PAR : Precision Approach Radar (Used during poor weather in ILS 31 approach)	[None provided]	07.00:50	ATC
149	0	7	Thai 601	30/Jun/67	1967	Tailstrike	http://tailstrike.com/300667.htm	http://ebook.lib.hku.hk/HKG/B35834882.pdf	Caravelle II	Thailand	47	Hong Kong	58	7	73	80	24	56	0.7						Approach	4	Destroyed	4	[None provided]	"a) The pilots did not adhere to the Thai Airways procedure for a 'captain monitored' approach in bad visibility; b) The captain did not monitor the approach adequately; c) The co-pilot mishandled the aircraft after descending below minimum altitude; downdrafts may be contributed to the height loss which resulted from this mishandling."	Flying below glide slope in poor weather	Crashed on approach in heavy rain	Pilot actions; Weather	0	0	0	0	0	0	1	1	0	0	0	ATC	TG601 = Thai Flight 601 APP = Hong Kong Approach PAR : Precision Approach Radar (Used during poor weather in ILS 31 approach)	[None provided]	07.00:54	Flight Crew (Unclear)
150	0	7	Thai 601	30/Jun/67	1967	Tailstrike	http://tailstrike.com/300667.htm	http://ebook.lib.hku.hk/HKG/B35834882.pdf	Caravelle II	Thailand	47	Hong Kong	58	7	73	80	24	56	0.7						Approach	4	Destroyed	4	[None provided]	"a) The pilots did not adhere to the Thai Airways procedure for a 'captain monitored' approach in bad visibility; b) The captain did not monitor the approach adequately; c) The co-pilot mishandled the aircraft after descending below minimum altitude; downdrafts may be contributed to the height loss which resulted from this mishandling."	Flying below glide slope in poor weather	Crashed on approach in heavy rain	Pilot actions; Weather	0	0	0	0	0	0	1	1	0	0	0	ATC	TG601 = Thai Flight 601 APP = Hong Kong Approach PAR : Precision Approach Radar (Used during poor weather in ILS 31 approach)	[None provided]	07.00:55	ATC
151	0	7	Thai 601	30/Jun/67	1967	Tailstrike	http://tailstrike.com/300667.htm	http://ebook.lib.hku.hk/HKG/B35834882.pdf	Caravelle II	Thailand	47	Hong Kong	58	7	73	80	24	56	0.7						Approach	4	Destroyed	4	[None provided]	"a) The pilots did not adhere to the Thai Airways procedure for a 'captain monitored' approach in bad visibility; b) The captain did not monitor the approach adequately; c) The co-pilot mishandled the aircraft after descending below minimum altitude; downdrafts may be contributed to the height loss which resulted from this mishandling."	Flying below glide slope in poor weather	Crashed on approach in heavy rain	Pilot actions; Weather	0	0	0	0	0	0	1	1	0	0	0	ATC	TG601 = Thai Flight 601 APP = Hong Kong Approach PAR : Precision Approach Radar (Used during poor weather in ILS 31 approach)	[None provided]	07.01:04	Flight Crew (Unclear)
152	0	7	Thai 601	30/Jun/67	1967	Tailstrike	http://tailstrike.com/300667.htm	http://ebook.lib.hku.hk/HKG/B35834882.pdf	Caravelle II	Thailand	47	Hong Kong	58	7	73	80	24	56	0.7						Approach	4	Destroyed	4	[None provided]	"a) The pilots did not adhere to the Thai Airways procedure for a 'captain monitored' approach in bad visibility; b) The captain did not monitor the approach adequately; c) The co-pilot mishandled the aircraft after descending below minimum altitude; downdrafts may be contributed to the height loss which resulted from this mishandling."	Flying below glide slope in poor weather	Crashed on approach in heavy rain	Pilot actions; Weather	0	0	0	0	0	0	1	1	0	0	0	ATC	TG601 = Thai Flight 601 APP = Hong Kong Approach PAR : Precision Approach Radar (Used during poor weather in ILS 31 approach)	[None provided]	07.01:09	ATC
153	0	7	Thai 601	30/Jun/67	1967	Tailstrike	http://tailstrike.com/300667.htm	http://ebook.lib.hku.hk/HKG/B35834882.pdf	Caravelle II	Thailand	47	Hong Kong	58	7	73	80	24	56	0.7						Approach	4	Destroyed	4	[None provided]	"a) The pilots did not adhere to the Thai Airways procedure for a 'captain monitored' approach in bad visibility; b) The captain did not monitor the approach adequately; c) The co-pilot mishandled the aircraft after descending below minimum altitude; downdrafts may be contributed to the height loss which resulted from this mishandling."	Flying below glide slope in poor weather	Crashed on approach in heavy rain	Pilot actions; Weather	0	0	0	0	0	0	1	1	0	0	0	ATC	TG601 = Thai Flight 601 APP = Hong Kong Approach PAR : Precision Approach Radar (Used during poor weather in ILS 31 approach)	[None provided]	07.01:11	Flight Crew (Unclear)
154	0	7	Thai 601	30/Jun/67	1967	Tailstrike	http://tailstrike.com/300667.htm	http://ebook.lib.hku.hk/HKG/B35834882.pdf	Caravelle II	Thailand	47	Hong Kong	58	7	73	80	24	56	0.7						Approach	4	Destroyed	4	[None provided]	"a) The pilots did not adhere to the Thai Airways procedure for a 'captain monitored' approach in bad visibility; b) The captain did not monitor the approach adequately; c) The co-pilot mishandled the aircraft after descending below minimum altitude; downdrafts may be contributed to the height loss which resulted from this mishandling."	Flying below glide slope in poor weather	Crashed on approach in heavy rain	Pilot actions; Weather	0	0	0	0	0	0	1	1	0	0	0	ATC	TG601 = Thai Flight 601 APP = Hong Kong Approach PAR : Precision Approach Radar (Used during poor weather in ILS 31 approach)	[None provided]	07.03:35	ATC
155	0	7	Thai 601	30/Jun/67	1967	Tailstrike	http://tailstrike.com/300667.htm	http://ebook.lib.hku.hk/HKG/B35834882.pdf	Caravelle II	Thailand	47	Hong Kong	58	7	73	80	24	56	0.7						Approach	4	Destroyed	4	[None provided]	"a) The pilots did not adhere to the Thai Airways procedure for a 'captain monitored' approach in bad visibility; b) The captain did not monitor the approach adequately; c) The co-pilot mishandled the aircraft after descending below minimum altitude; downdrafts may be contributed to the height loss which resulted from this mishandling."	Flying below glide slope in poor weather	Crashed on approach in heavy rain	Pilot actions; Weather	0	0	0	0	0	0	1	1	0	0	0	ATC	TG601 = Thai Flight 601 APP = Hong Kong Approach PAR : Precision Approach Radar (Used during poor weather in ILS 31 approach)	[None provided]		Flight Crew (Unclear)
156	0	7	Thai 601	30/Jun/67	1967	Tailstrike	http://tailstrike.com/300667.htm	http://ebook.lib.hku.hk/HKG/B35834882.pdf	Caravelle II	Thailand	47	Hong Kong	58	7	73	80	24	56	0.7						Approach	4	Destroyed	4	[None provided]	"a) The pilots did not adhere to the Thai Airways procedure for a 'captain monitored' approach in bad visibility; b) The captain did not monitor the approach adequately; c) The co-pilot mishandled the aircraft after descending below minimum altitude; downdrafts may be contributed to the height loss which resulted from this mishandling."	Flying below glide slope in poor weather	Crashed on approach in heavy rain	Pilot actions; Weather	0	0	0	0	0	0	1	1	0	0	0	ATC	TG601 = Thai Flight 601 APP = Hong Kong Approach PAR : Precision Approach Radar (Used during poor weather in ILS 31 approach)	[None provided]	07.03:48	ATC
157	0	7	Thai 601	30/Jun/67	1967	Tailstrike	http://tailstrike.com/300667.htm	http://ebook.lib.hku.hk/HKG/B35834882.pdf	Caravelle II	Thailand	47	Hong Kong	58	7	73	80	24	56	0.7						Approach	4	Destroyed	4	[None provided]	"a) The pilots did not adhere to the Thai Airways procedure for a 'captain monitored' approach in bad visibility; b) The captain did not monitor the approach adequately; c) The co-pilot mishandled the aircraft after descending below minimum altitude; downdrafts may be contributed to the height loss which resulted from this mishandling."	Flying below glide slope in poor weather	Crashed on approach in heavy rain	Pilot actions; Weather	0	0	0	0	0	0	1	1	0	0	0	ATC	TG601 = Thai Flight 601 APP = Hong Kong Approach PAR : Precision Approach Radar (Used during poor weather in ILS 31 approach)	[None provided]		Flight Crew (Unclear)
158	0	7	Thai 601	30/Jun/67	1967	Tailstrike	http://tailstrike.com/300667.htm	http://ebook.lib.hku.hk/HKG/B35834882.pdf	Caravelle II	Thailand	47	Hong Kong	58	7	73	80	24	56	0.7						Approach	4	Destroyed	4	[None provided]	"a) The pilots did not adhere to the Thai Airways procedure for a 'captain monitored' approach in bad visibility; b) The captain did not monitor the approach adequately; c) The co-pilot mishandled the aircraft after descending below minimum altitude; downdrafts may be contributed to the height loss which resulted from this mishandling."	Flying below glide slope in poor weather	Crashed on approach in heavy rain	Pilot actions; Weather	0	0	0	0	0	0	1	1	0	0	0	ATC	TG601 = Thai Flight 601 APP = Hong Kong Approach PAR : Precision Approach Radar (Used during poor weather in ILS 31 approach)	[None provided]	07.04:57	ATC
159	0	7	Thai 601	30/Jun/67	1967	Tailstrike	http://tailstrike.com/300667.htm	http://ebook.lib.hku.hk/HKG/B35834882.pdf	Caravelle II	Thailand	47	Hong Kong	58	7	73	80	24	56	0.7						Approach	4	Destroyed	4	[None provided]	"a) The pilots did not adhere to the Thai Airways procedure for a 'captain monitored' approach in bad visibility; b) The captain did not monitor the approach adequately; c) The co-pilot mishandled the aircraft after descending below minimum altitude; downdrafts may be contributed to the height loss which resulted from this mishandling."	Flying below glide slope in poor weather	Crashed on approach in heavy rain	Pilot actions; Weather	0	0	0	0	0	0	1	1	0	0	0	ATC	TG601 = Thai Flight 601 APP = Hong Kong Approach PAR : Precision Approach Radar (Used during poor weather in ILS 31 approach)	[None provided]		Flight Crew (Unclear)
160	0	7	Thai 601	30/Jun/67	1967	Tailstrike	http://tailstrike.com/300667.htm	http://ebook.lib.hku.hk/HKG/B35834882.pdf	Caravelle II	Thailand	47	Hong Kong	58	7	73	80	24	56	0.7						Approach	4	Destroyed	4	[None provided]	"a) The pilots did not adhere to the Thai Airways procedure for a 'captain monitored' approach in bad visibility; b) The captain did not monitor the approach adequately; c) The co-pilot mishandled the aircraft after descending below minimum altitude; downdrafts may be contributed to the height loss which resulted from this mishandling."	Flying below glide slope in poor weather	Crashed on approach in heavy rain	Pilot actions; Weather	0	0	0	0	0	0	1	1	0	0	0	ATC	TG601 = Thai Flight 601 APP = Hong Kong Approach PAR : Precision Approach Radar (Used during poor weather in ILS 31 approach)	[None provided]	07.05:30	ATC
161	0	7	Thai 601	30/Jun/67	1967	Tailstrike	http://tailstrike.com/300667.htm	http://ebook.lib.hku.hk/HKG/B35834882.pdf	Caravelle II	Thailand	47	Hong Kong	58	7	73	80	24	56	0.7						Approach	4	Destroyed	4	[None provided]	"a) The pilots did not adhere to the Thai Airways procedure for a 'captain monitored' approach in bad visibility; b) The captain did not monitor the approach adequately; c) The co-pilot mishandled the aircraft after descending below minimum altitude; downdrafts may be contributed to the height loss which resulted from this mishandling."	Flying below glide slope in poor weather	Crashed on approach in heavy rain	Pilot actions; Weather	0	0	0	0	0	0	1	1	0	0	0	ATC	TG601 = Thai Flight 601 APP = Hong Kong Approach PAR : Precision Approach Radar (Used during poor weather in ILS 31 approach)	[None provided]	07.05:39	Flight Crew (Unclear)
162	0	7	Thai 601	30/Jun/67	1967	Tailstrike	http://tailstrike.com/300667.htm	http://ebook.lib.hku.hk/HKG/B35834882.pdf	Caravelle II	Thailand	47	Hong Kong	58	7	73	80	24	56	0.7						Approach	4	Destroyed	4	[None provided]	"a) The pilots did not adhere to the Thai Airways procedure for a 'captain monitored' approach in bad visibility; b) The captain did not monitor the approach adequately; c) The co-pilot mishandled the aircraft after descending below minimum altitude; downdrafts may be contributed to the height loss which resulted from this mishandling."	Flying below glide slope in poor weather	Crashed on approach in heavy rain	Pilot actions; Weather	0	0	0	0	0	0	1	1	0	0	0	ATC	TG601 = Thai Flight 601 APP = Hong Kong Approach PAR : Precision Approach Radar (Used during poor weather in ILS 31 approach)	[None provided]	07.06:40	ATC
163	0	7	Thai 601	30/Jun/67	1967	Tailstrike	http://tailstrike.com/300667.htm	http://ebook.lib.hku.hk/HKG/B35834882.pdf	Caravelle II	Thailand	47	Hong Kong	58	7	73	80	24	56	0.7						Approach	4	Destroyed	4	[None provided]	"a) The pilots did not adhere to the Thai Airways procedure for a 'captain monitored' approach in bad visibility; b) The captain did not monitor the approach adequately; c) The co-pilot mishandled the aircraft after descending below minimum altitude; downdrafts may be contributed to the height loss which resulted from this mishandling."	Flying below glide slope in poor weather	Crashed on approach in heavy rain	Pilot actions; Weather	0	0	0	0	0	0	1	1	0	0	0	ATC	TG601 = Thai Flight 601 APP = Hong Kong Approach PAR : Precision Approach Radar (Used during poor weather in ILS 31 approach)	[None provided]	07.06:44	Flight Crew (Unclear)
164	0	7	Thai 601	30/Jun/67	1967	Tailstrike	http://tailstrike.com/300667.htm	http://ebook.lib.hku.hk/HKG/B35834882.pdf	Caravelle II	Thailand	47	Hong Kong	58	7	73	80	24	56	0.7						Approach	4	Destroyed	4	[None provided]	"a) The pilots did not adhere to the Thai Airways procedure for a 'captain monitored' approach in bad visibility; b) The captain did not monitor the approach adequately; c) The co-pilot mishandled the aircraft after descending below minimum altitude; downdrafts may be contributed to the height loss which resulted from this mishandling."	Flying below glide slope in poor weather	Crashed on approach in heavy rain	Pilot actions; Weather	0	0	0	0	0	0	1	1	0	0	0	ATC	TG601 = Thai Flight 601 APP = Hong Kong Approach PAR : Precision Approach Radar (Used during poor weather in ILS 31 approach)	[None provided]	07.06:47	ATC
165	0	7	Thai 601	30/Jun/67	1967	Tailstrike	http://tailstrike.com/300667.htm	http://ebook.lib.hku.hk/HKG/B35834882.pdf	Caravelle II	Thailand	47	Hong Kong	58	7	73	80	24	56	0.7						Approach	4	Destroyed	4	[None provided]	"a) The pilots did not adhere to the Thai Airways procedure for a 'captain monitored' approach in bad visibility; b) The captain did not monitor the approach adequately; c) The co-pilot mishandled the aircraft after descending below minimum altitude; downdrafts may be contributed to the height loss which resulted from this mishandling."	Flying below glide slope in poor weather	Crashed on approach in heavy rain	Pilot actions; Weather	0	0	0	0	0	0	1	1	0	0	0	ATC	TG601 = Thai Flight 601 APP = Hong Kong Approach PAR : Precision Approach Radar (Used during poor weather in ILS 31 approach)	[None provided]	07.06:57	Flight Crew (Unclear)
166	0	7	Thai 601	30/Jun/67	1967	Tailstrike	http://tailstrike.com/300667.htm	http://ebook.lib.hku.hk/HKG/B35834882.pdf	Caravelle II	Thailand	47	Hong Kong	58	7	73	80	24	56	0.7						Approach	4	Destroyed	4	[None provided]	"a) The pilots did not adhere to the Thai Airways procedure for a 'captain monitored' approach in bad visibility; b) The captain did not monitor the approach adequately; c) The co-pilot mishandled the aircraft after descending below minimum altitude; downdrafts may be contributed to the height loss which resulted from this mishandling."	Flying below glide slope in poor weather	Crashed on approach in heavy rain	Pilot actions; Weather	0	0	0	0	0	0	1	1	0	0	0	ATC	TG601 = Thai Flight 601 APP = Hong Kong Approach PAR : Precision Approach Radar (Used during poor weather in ILS 31 approach)	[None provided]	07.07:00	ATC
167	0	7	Thai 601	30/Jun/67	1967	Tailstrike	http://tailstrike.com/300667.htm	http://ebook.lib.hku.hk/HKG/B35834882.pdf	Caravelle II	Thailand	47	Hong Kong	58	7	73	80	24	56	0.7						Approach	4	Destroyed	4	[None provided]	"a) The pilots did not adhere to the Thai Airways procedure for a 'captain monitored' approach in bad visibility; b) The captain did not monitor the approach adequately; c) The co-pilot mishandled the aircraft after descending below minimum altitude; downdrafts may be contributed to the height loss which resulted from this mishandling."	Flying below glide slope in poor weather	Crashed on approach in heavy rain	Pilot actions; Weather	0	0	0	0	0	0	1	1	0	0	0	ATC	TG601 = Thai Flight 601 APP = Hong Kong Approach PAR : Precision Approach Radar (Used during poor weather in ILS 31 approach)	[None provided]		Flight Crew (Unclear)
168	0	7	Thai 601	30/Jun/67	1967	Tailstrike	http://tailstrike.com/300667.htm	http://ebook.lib.hku.hk/HKG/B35834882.pdf	Caravelle II	Thailand	47	Hong Kong	58	7	73	80	24	56	0.7						Approach	4	Destroyed	4	[None provided]	"a) The pilots did not adhere to the Thai Airways procedure for a 'captain monitored' approach in bad visibility; b) The captain did not monitor the approach adequately; c) The co-pilot mishandled the aircraft after descending below minimum altitude; downdrafts may be contributed to the height loss which resulted from this mishandling."	Flying below glide slope in poor weather	Crashed on approach in heavy rain	Pilot actions; Weather	0	0	0	0	0	0	1	1	0	0	0	ATC	TG601 = Thai Flight 601 APP = Hong Kong Approach PAR : Precision Approach Radar (Used during poor weather in ILS 31 approach)	[None provided]	07.07:30	ATC
169	0	7	Thai 601	30/Jun/67	1967	Tailstrike	http://tailstrike.com/300667.htm	http://ebook.lib.hku.hk/HKG/B35834882.pdf	Caravelle II	Thailand	47	Hong Kong	58	7	73	80	24	56	0.7						Approach	4	Destroyed	4	[None provided]	"a) The pilots did not adhere to the Thai Airways procedure for a 'captain monitored' approach in bad visibility; b) The captain did not monitor the approach adequately; c) The co-pilot mishandled the aircraft after descending below minimum altitude; downdrafts may be contributed to the height loss which resulted from this mishandling."	Flying below glide slope in poor weather	Crashed on approach in heavy rain	Pilot actions; Weather	0	0	0	0	0	0	1	1	0	0	0	ATC	TG601 = Thai Flight 601 APP = Hong Kong Approach PAR : Precision Approach Radar (Used during poor weather in ILS 31 approach)	[None provided]	07.07:35	ATC
170	0	7	Thai 601	30/Jun/67	1967	Tailstrike	http://tailstrike.com/300667.htm	http://ebook.lib.hku.hk/HKG/B35834882.pdf	Caravelle II	Thailand	47	Hong Kong	58	7	73	80	24	56	0.7						Approach	4	Destroyed	4	[None provided]	"a) The pilots did not adhere to the Thai Airways procedure for a 'captain monitored' approach in bad visibility; b) The captain did not monitor the approach adequately; c) The co-pilot mishandled the aircraft after descending below minimum altitude; downdrafts may be contributed to the height loss which resulted from this mishandling."	Flying below glide slope in poor weather	Crashed on approach in heavy rain	Pilot actions; Weather	0	0	0	0	0	0	1	1	0	0	0	ATC	TG601 = Thai Flight 601 APP = Hong Kong Approach PAR : Precision Approach Radar (Used during poor weather in ILS 31 approach)	[None provided]		Flight Crew (Unclear)
171	0	7	Thai 601	30/Jun/67	1967	Tailstrike	http://tailstrike.com/300667.htm	http://ebook.lib.hku.hk/HKG/B35834882.pdf	Caravelle II	Thailand	47	Hong Kong	58	7	73	80	24	56	0.7						Approach	4	Destroyed	4	[None provided]	"a) The pilots did not adhere to the Thai Airways procedure for a 'captain monitored' approach in bad visibility; b) The captain did not monitor the approach adequately; c) The co-pilot mishandled the aircraft after descending below minimum altitude; downdrafts may be contributed to the height loss which resulted from this mishandling."	Flying below glide slope in poor weather	Crashed on approach in heavy rain	Pilot actions; Weather	0	0	0	0	0	0	1	1	0	0	0	ATC	TG601 = Thai Flight 601 APP = Hong Kong Approach PAR : Precision Approach Radar (Used during poor weather in ILS 31 approach)	[None provided]	07.07:52	ATC
172	0	7	Thai 601	30/Jun/67	1967	Tailstrike	http://tailstrike.com/300667.htm	http://ebook.lib.hku.hk/HKG/B35834882.pdf	Caravelle II	Thailand	47	Hong Kong	58	7	73	80	24	56	0.7						Approach	4	Destroyed	4	[None provided]	"a) The pilots did not adhere to the Thai Airways procedure for a 'captain monitored' approach in bad visibility; b) The captain did not monitor the approach adequately; c) The co-pilot mishandled the aircraft after descending below minimum altitude; downdrafts may be contributed to the height loss which resulted from this mishandling."	Flying below glide slope in poor weather	Crashed on approach in heavy rain	Pilot actions; Weather	0	0	0	0	0	0	1	1	0	0	0	ATC	TG601 = Thai Flight 601 APP = Hong Kong Approach PAR : Precision Approach Radar (Used during poor weather in ILS 31 approach)	[None provided]		Flight Crew (Unclear)
173	0	7	Thai 601	30/Jun/67	1967	Tailstrike	http://tailstrike.com/300667.htm	http://ebook.lib.hku.hk/HKG/B35834882.pdf	Caravelle II	Thailand	47	Hong Kong	58	7	73	80	24	56	0.7						Approach	4	Destroyed	4	[None provided]	"a) The pilots did not adhere to the Thai Airways procedure for a 'captain monitored' approach in bad visibility; b) The captain did not monitor the approach adequately; c) The co-pilot mishandled the aircraft after descending below minimum altitude; downdrafts may be contributed to the height loss which resulted from this mishandling."	Flying below glide slope in poor weather	Crashed on approach in heavy rain	Pilot actions; Weather	0	0	0	0	0	0	1	1	0	0	0	ATC	TG601 = Thai Flight 601 APP = Hong Kong Approach PAR : Precision Approach Radar (Used during poor weather in ILS 31 approach)	[None provided]	07.08:20	ATC
174	0	7	Thai 601	30/Jun/67	1967	Tailstrike	http://tailstrike.com/300667.htm	http://ebook.lib.hku.hk/HKG/B35834882.pdf	Caravelle II	Thailand	47	Hong Kong	58	7	73	80	24	56	0.7						Approach	4	Destroyed	4	[None provided]	"a) The pilots did not adhere to the Thai Airways procedure for a 'captain monitored' approach in bad visibility; b) The captain did not monitor the approach adequately; c) The co-pilot mishandled the aircraft after descending below minimum altitude; downdrafts may be contributed to the height loss which resulted from this mishandling."	Flying below glide slope in poor weather	Crashed on approach in heavy rain	Pilot actions; Weather	0	0	0	0	0	0	1	1	0	0	0	ATC	TG601 = Thai Flight 601 APP = Hong Kong Approach PAR : Precision Approach Radar (Used during poor weather in ILS 31 approach)	[None provided]	07.08:24	Flight Crew (Unclear)
175	0	7	Thai 601	30/Jun/67	1967	Tailstrike	http://tailstrike.com/300667.htm	http://ebook.lib.hku.hk/HKG/B35834882.pdf	Caravelle II	Thailand	47	Hong Kong	58	7	73	80	24	56	0.7						Approach	4	Destroyed	4	[None provided]	"a) The pilots did not adhere to the Thai Airways procedure for a 'captain monitored' approach in bad visibility; b) The captain did not monitor the approach adequately; c) The co-pilot mishandled the aircraft after descending below minimum altitude; downdrafts may be contributed to the height loss which resulted from this mishandling."	Flying below glide slope in poor weather	Crashed on approach in heavy rain	Pilot actions; Weather	0	0	0	0	0	0	1	1	0	0	0	ATC	TG601 = Thai Flight 601 APP = Hong Kong Approach PAR : Precision Approach Radar (Used during poor weather in ILS 31 approach)	[None provided]	07.08:35	ATC
176	0	7	Thai 601	30/Jun/67	1967	Tailstrike	http://tailstrike.com/300667.htm	http://ebook.lib.hku.hk/HKG/B35834882.pdf	Caravelle II	Thailand	47	Hong Kong	58	7	73	80	24	56	0.7						Approach		Destroyed		[None provided]	"a) The pilots did not adhere to the Thai Airways procedure for a 'captain monitored' approach in bad visibility; b) The captain did not monitor the approach adequately; c) The co-pilot mishandled the aircraft after descending below minimum altitude; downdrafts may be contributed to the height loss which resulted from this mishandling."	Flying below glide slope in poor weather	Crashed on approach in heavy rain	Pilot actions; Weather	0	0	0	0	0	0	1	1	0	0	0	ATC	TG601 = Thai Flight 601 APP = Hong Kong Approach PAR : Precision Approach Radar (Used during poor weather in ILS 31 approach)	[None provided]
177	0	7	Thai 601	30/Jun/67	1967	Tailstrike	http://tailstrike.com/300667.htm	http://ebook.lib.hku.hk/HKG/B35834882.pdf	Caravelle II	Thailand	47	Hong Kong	58	7	73	80	24	56	0.7						Approach	4	Destroyed	4	[None provided]	"a) The pilots did not adhere to the Thai Airways procedure for a 'captain monitored' approach in bad visibility; b) The captain did not monitor the approach adequately; c) The co-pilot mishandled the aircraft after descending below minimum altitude; downdrafts may be contributed to the height loss which resulted from this mishandling."	Flying below glide slope in poor weather	Crashed on approach in heavy rain	Pilot actions; Weather	0	0	0	0	0	0	1	1	0	0	0	ATC	TG601 = Thai Flight 601 APP = Hong Kong Approach PAR : Precision Approach Radar (Used during poor weather in ILS 31 approach)	[None provided]	07.08:51	ATC
178	0	7	Thai 601	30/Jun/67	1967	Tailstrike	http://tailstrike.com/300667.htm	http://ebook.lib.hku.hk/HKG/B35834882.pdf	Caravelle II	Thailand	47	Hong Kong	58	7	73	80	24	56	0.7						Approach	4	Destroyed	4	[None provided]	"a) The pilots did not adhere to the Thai Airways procedure for a 'captain monitored' approach in bad visibility; b) The captain did not monitor the approach adequately; c) The co-pilot mishandled the aircraft after descending below minimum altitude; downdrafts may be contributed to the height loss which resulted from this mishandling."	Flying below glide slope in poor weather	Crashed on approach in heavy rain	Pilot actions; Weather	0	0	0	0	0	0	1	1	0	0	0	ATC	TG601 = Thai Flight 601 APP = Hong Kong Approach PAR : Precision Approach Radar (Used during poor weather in ILS 31 approach)	[None provided]	07.09:19	ATC
179	0	7	Thai 601	30/Jun/67	1967	Tailstrike	http://tailstrike.com/300667.htm	http://ebook.lib.hku.hk/HKG/B35834882.pdf	Caravelle II	Thailand	47	Hong Kong	58	7	73	80	24	56	0.7						Approach	4	Destroyed	4	[None provided]	"a) The pilots did not adhere to the Thai Airways procedure for a 'captain monitored' approach in bad visibility; b) The captain did not monitor the approach adequately; c) The co-pilot mishandled the aircraft after descending below minimum altitude; downdrafts may be contributed to the height loss which resulted from this mishandling."	Flying below glide slope in poor weather	Crashed on approach in heavy rain	Pilot actions; Weather	0	0	0	0	0	0	1	1	0	0	0	ATC	TG601 = Thai Flight 601 APP = Hong Kong Approach PAR : Precision Approach Radar (Used during poor weather in ILS 31 approach)	[None provided]	07.09:33	ATC
180	0	7	Thai 601	30/Jun/67	1967	Tailstrike	http://tailstrike.com/300667.htm	http://ebook.lib.hku.hk/HKG/B35834882.pdf	Caravelle II	Thailand	47	Hong Kong	58	7	73	80	24	56	0.7						Approach	4	Destroyed	4	[None provided]	"a) The pilots did not adhere to the Thai Airways procedure for a 'captain monitored' approach in bad visibility; b) The captain did not monitor the approach adequately; c) The co-pilot mishandled the aircraft after descending below minimum altitude; downdrafts may be contributed to the height loss which resulted from this mishandling."	Flying below glide slope in poor weather	Crashed on approach in heavy rain	Pilot actions; Weather	0	0	0	0	0	0	1	1	0	0	0	ATC	TG601 = Thai Flight 601 APP = Hong Kong Approach PAR : Precision Approach Radar (Used during poor weather in ILS 31 approach)	[None provided]	07.09:43	ATC
181	0	7	Thai 601	30/Jun/67	1967	Tailstrike	http://tailstrike.com/300667.htm	http://ebook.lib.hku.hk/HKG/B35834882.pdf	Caravelle II	Thailand	47	Hong Kong	58	7	73	80	24	56	0.7						Approach	4	Destroyed	4	[None provided]	"a) The pilots did not adhere to the Thai Airways procedure for a 'captain monitored' approach in bad visibility; b) The captain did not monitor the approach adequately; c) The co-pilot mishandled the aircraft after descending below minimum altitude; downdrafts may be contributed to the height loss which resulted from this mishandling."	Flying below glide slope in poor weather	Crashed on approach in heavy rain	Pilot actions; Weather	0	0	0	0	0	0	1	1	0	0	0	ATC	TG601 = Thai Flight 601 APP = Hong Kong Approach PAR : Precision Approach Radar (Used during poor weather in ILS 31 approach)	[None provided]	07.09:48	ATC
182	0	7	Thai 601	30/Jun/67	1967	Tailstrike	http://tailstrike.com/300667.htm	http://ebook.lib.hku.hk/HKG/B35834882.pdf	Caravelle II	Thailand	47	Hong Kong	58	7	73	80	24	56	0.7						Approach	4	Destroyed	4	[None provided]	"a) The pilots did not adhere to the Thai Airways procedure for a 'captain monitored' approach in bad visibility; b) The captain did not monitor the approach adequately; c) The co-pilot mishandled the aircraft after descending below minimum altitude; downdrafts may be contributed to the height loss which resulted from this mishandling."	Flying below glide slope in poor weather	Crashed on approach in heavy rain	Pilot actions; Weather	0	0	0	0	0	0	1	1	0	0	0	ATC	TG601 = Thai Flight 601 APP = Hong Kong Approach PAR : Precision Approach Radar (Used during poor weather in ILS 31 approach)	[None provided]	07.10:00	ATC
183	0	7	Thai 601	30/Jun/67	1967	Tailstrike	http://tailstrike.com/300667.htm	http://ebook.lib.hku.hk/HKG/B35834882.pdf	Caravelle II	Thailand	47	Hong Kong	58	7	73	80	24	56	0.7						Approach	4	Destroyed	4	[None provided]	"a) The pilots did not adhere to the Thai Airways procedure for a 'captain monitored' approach in bad visibility; b) The captain did not monitor the approach adequately; c) The co-pilot mishandled the aircraft after descending below minimum altitude; downdrafts may be contributed to the height loss which resulted from this mishandling."	Flying below glide slope in poor weather	Crashed on approach in heavy rain	Pilot actions; Weather	0	0	0	0	0	0	1	1	0	0	0	ATC	TG601 = Thai Flight 601 APP = Hong Kong Approach PAR : Precision Approach Radar (Used during poor weather in ILS 31 approach)	[None provided]	07.10:19	ATC
184	0	7	Thai 601	30/Jun/67	1967	Tailstrike	http://tailstrike.com/300667.htm	http://ebook.lib.hku.hk/HKG/B35834882.pdf	Caravelle II	Thailand	47	Hong Kong	58	7	73	80	24	56	0.7						Approach	4	Destroyed	4	[None provided]	"a) The pilots did not adhere to the Thai Airways procedure for a 'captain monitored' approach in bad visibility; b) The captain did not monitor the approach adequately; c) The co-pilot mishandled the aircraft after descending below minimum altitude; downdrafts may be contributed to the height loss which resulted from this mishandling."	Flying below glide slope in poor weather	Crashed on approach in heavy rain	Pilot actions; Weather	0	0	0	0	0	0	1	1	0	0	0	ATC	TG601 = Thai Flight 601 APP = Hong Kong Approach PAR : Precision Approach Radar (Used during poor weather in ILS 31 approach)	[None provided]	07.10:30	ATC
185	0	7	Thai 601	30/Jun/67	1967	Tailstrike	http://tailstrike.com/300667.htm	http://ebook.lib.hku.hk/HKG/B35834882.pdf	Caravelle II	Thailand	47	Hong Kong	58	7	73	80	24	56	0.7						Approach	4	Destroyed	4	[None provided]	"a) The pilots did not adhere to the Thai Airways procedure for a 'captain monitored' approach in bad visibility; b) The captain did not monitor the approach adequately; c) The co-pilot mishandled the aircraft after descending below minimum altitude; downdrafts may be contributed to the height loss which resulted from this mishandling."	Flying below glide slope in poor weather	Crashed on approach in heavy rain	Pilot actions; Weather	0	0	0	0	0	0	1	1	0	0	0	ATC	TG601 = Thai Flight 601 APP = Hong Kong Approach PAR : Precision Approach Radar (Used during poor weather in ILS 31 approach)	[None provided]	07.10:40	ATC
186	0	7	Thai 601	30/Jun/67	1967	Tailstrike	http://tailstrike.com/300667.htm	http://ebook.lib.hku.hk/HKG/B35834882.pdf	Caravelle II	Thailand	47	Hong Kong	58	7	73	80	24	56	0.7						Approach	4	Destroyed	4	[None provided]	"a) The pilots did not adhere to the Thai Airways procedure for a 'captain monitored' approach in bad visibility; b) The captain did not monitor the approach adequately; c) The co-pilot mishandled the aircraft after descending below minimum altitude; downdrafts may be contributed to the height loss which resulted from this mishandling."	Flying below glide slope in poor weather	Crashed on approach in heavy rain	Pilot actions; Weather	0	0	0	0	0	0	1	1	0	0	0	ATC	TG601 = Thai Flight 601 APP = Hong Kong Approach PAR : Precision Approach Radar (Used during poor weather in ILS 31 approach)	[None provided]	07.10:49	ATC
187	0	7	Thai 601	30/Jun/67	1967	Tailstrike	http://tailstrike.com/300667.htm	http://ebook.lib.hku.hk/HKG/B35834882.pdf	Caravelle II	Thailand	47	Hong Kong	58	7	73	80	24	56	0.7						Approach	4	Destroyed	4	[None provided]	"a) The pilots did not adhere to the Thai Airways procedure for a 'captain monitored' approach in bad visibility; b) The captain did not monitor the approach adequately; c) The co-pilot mishandled the aircraft after descending below minimum altitude; downdrafts may be contributed to the height loss which resulted from this mishandling."	Flying below glide slope in poor weather	Crashed on approach in heavy rain	Pilot actions; Weather	0	0	0	0	0	0	1	1	0	0	0	ATC	TG601 = Thai Flight 601 APP = Hong Kong Approach PAR : Precision Approach Radar (Used during poor weather in ILS 31 approach)	[None provided]	07.11:04	ATC
188	0	7	Thai 601	30/Jun/67	1967	Tailstrike	http://tailstrike.com/300667.htm	http://ebook.lib.hku.hk/HKG/B35834882.pdf	Caravelle II	Thailand	47	Hong Kong	58	7	73	80	24	56	0.7						Approach	4	Destroyed	4	[None provided]	"a) The pilots did not adhere to the Thai Airways procedure for a 'captain monitored' approach in bad visibility; b) The captain did not monitor the approach adequately; c) The co-pilot mishandled the aircraft after descending below minimum altitude; downdrafts may be contributed to the height loss which resulted from this mishandling."	Flying below glide slope in poor weather	Crashed on approach in heavy rain	Pilot actions; Weather	0	0	0	0	0	0	1	1	0	0	0	ATC	TG601 = Thai Flight 601 APP = Hong Kong Approach PAR : Precision Approach Radar (Used during poor weather in ILS 31 approach)	[None provided]	07.11:28	ATC
189	1	7	TWA 159	30/Jun/67	1967	Tailstrike	http://tailstrike.com/061167.htm	http://ebook.lib.hku.hk/HKG/B35834882.pdf	Caravelle II	Thailand	47	Hong Kong	58	7	73	80	24	56	0.7						Approach	4	Destroyed	4	[None provided]	"a) The pilots did not adhere to the Thai Airways procedure for a 'captain monitored' approach in bad visibility; b) The captain did not monitor the approach adequately; c) The co-pilot mishandled the aircraft after descending below minimum altitude; downdrafts may be contributed to the height loss which resulted from this mishandling."	Flying below glide slope in poor weather	Crashed on approach in heavy rain	Pilot actions; Weather	0	0	0	0	0	0	1	1	0	0	0	ATC	CAM-1 = Captain CAM-2 = First Officer CAM-3 = Flight Engineer CAM-? = Unknown LC = Cincinnati Tower local controller # = non-pertinent word or phrase	[None provided]	23.39:37.5	Captain
190	1	7	TWA 159	30/Jun/67	1967	Tailstrike	http://tailstrike.com/061167.htm	http://ebook.lib.hku.hk/HKG/B35834882.pdf	Caravelle II	Thailand	47	Hong Kong	58	7	73	80	24	56	0.7						Approach	4	Destroyed	4	[None provided]	"a) The pilots did not adhere to the Thai Airways procedure for a 'captain monitored' approach in bad visibility; b) The captain did not monitor the approach adequately; c) The co-pilot mishandled the aircraft after descending below minimum altitude; downdrafts may be contributed to the height loss which resulted from this mishandling."	Flying below glide slope in poor weather	Crashed on approach in heavy rain	Pilot actions; Weather	0	0	0	0	0	0	1	1	0	0	0	ATC	CAM-1 = Captain CAM-2 = First Officer CAM-3 = Flight Engineer CAM-? = Unknown LC = Cincinnati Tower local controller # = non-pertinent word or phrase	[None provided]	23.39:57.5	Captain
191	0	7	TWA 159	30/Jun/67	1967	Tailstrike	http://tailstrike.com/061167.htm	http://ebook.lib.hku.hk/HKG/B35834882.pdf	Caravelle II	Thailand	47	Hong Kong	58	7	73	80	24	56	0.7						Approach	4	Destroyed	4	[None provided]	"a) The pilots did not adhere to the Thai Airways procedure for a 'captain monitored' approach in bad visibility; b) The captain did not monitor the approach adequately; c) The co-pilot mishandled the aircraft after descending below minimum altitude; downdrafts may be contributed to the height loss which resulted from this mishandling."	Flying below glide slope in poor weather	Crashed on approach in heavy rain	Pilot actions; Weather	0	0	0	0	0	0	1	1	0	0	0	ATC	CAM-1 = Captain CAM-2 = First Officer CAM-3 = Flight Engineer CAM-? = Unknown LC = Cincinnati Tower local controller # = non-pertinent word or phrase	[None provided]	23.40:01	ATC
192	1	7	TWA 159	30/Jun/67	1967	Tailstrike	http://tailstrike.com/061167.htm	http://ebook.lib.hku.hk/HKG/B35834882.pdf	Caravelle II	Thailand	47	Hong Kong	58	7	73	80	24	56	0.7						Approach	4	Destroyed	4	[None provided]	"a) The pilots did not adhere to the Thai Airways procedure for a 'captain monitored' approach in bad visibility; b) The captain did not monitor the approach adequately; c) The co-pilot mishandled the aircraft after descending below minimum altitude; downdrafts may be contributed to the height loss which resulted from this mishandling."	Flying below glide slope in poor weather	Crashed on approach in heavy rain	Pilot actions; Weather	0	0	0	0	0	0	1	1	0	0	0	ATC	CAM-1 = Captain CAM-2 = First Officer CAM-3 = Flight Engineer CAM-? = Unknown LC = Cincinnati Tower local controller # = non-pertinent word or phrase	[None provided]	23.40:09	Captain
193	1	7	TWA 159	30/Jun/67	1967	Tailstrike	http://tailstrike.com/061167.htm	http://ebook.lib.hku.hk/HKG/B35834882.pdf	Caravelle II	Thailand	47	Hong Kong	58	7	73	80	24	56	0.7						Approach	4	Destroyed	4	[None provided]	"a) The pilots did not adhere to the Thai Airways procedure for a 'captain monitored' approach in bad visibility; b) The captain did not monitor the approach adequately; c) The co-pilot mishandled the aircraft after descending below minimum altitude; downdrafts may be contributed to the height loss which resulted from this mishandling."	Flying below glide slope in poor weather	Crashed on approach in heavy rain	Pilot actions; Weather	0	0	0	0	0	0	1	1	0	0	0	ATC	CAM-1 = Captain CAM-2 = First Officer CAM-3 = Flight Engineer CAM-? = Unknown LC = Cincinnati Tower local controller # = non-pertinent word or phrase	[None provided]		First Officer
194	1	7	TWA 159	30/Jun/67	1967	Tailstrike	http://tailstrike.com/061167.htm	http://ebook.lib.hku.hk/HKG/B35834882.pdf	Caravelle II	Thailand	47	Hong Kong	58	7	73	80	24	56	0.7						Approach	4	Destroyed	4	[None provided]	"a) The pilots did not adhere to the Thai Airways procedure for a 'captain monitored' approach in bad visibility; b) The captain did not monitor the approach adequately; c) The co-pilot mishandled the aircraft after descending below minimum altitude; downdrafts may be contributed to the height loss which resulted from this mishandling."	Flying below glide slope in poor weather	Crashed on approach in heavy rain	Pilot actions; Weather	0	0	0	0	0	0	1	1	0	0	0	ATC	CAM-1 = Captain CAM-2 = First Officer CAM-3 = Flight Engineer CAM-? = Unknown LC = Cincinnati Tower local controller # = non-pertinent word or phrase	[None provided]	23.40:15	Captain
195	0	7	TWA 159	30/Jun/67	1967	Tailstrike	http://tailstrike.com/061167.htm	http://ebook.lib.hku.hk/HKG/B35834882.pdf	Caravelle II	Thailand	47	Hong Kong	58	7	73	80	24	56	0.7						Approach		Destroyed		[None provided]	"a) The pilots did not adhere to the Thai Airways procedure for a 'captain monitored' approach in bad visibility; b) The captain did not monitor the approach adequately; c) The co-pilot mishandled the aircraft after descending below minimum altitude; downdrafts may be contributed to the height loss which resulted from this mishandling."	Flying below glide slope in poor weather	Crashed on approach in heavy rain	Pilot actions; Weather	0	0	0	0	0	0	1	1	0	0	0	ATC	CAM-1 = Captain CAM-2 = First Officer CAM-3 = Flight Engineer CAM-? = Unknown LC = Cincinnati Tower local controller # = non-pertinent word or phrase	[None provided]	23.40:15.5
196	0	7	TWA 159	30/Jun/67	1967	Tailstrike	http://tailstrike.com/061167.htm	http://ebook.lib.hku.hk/HKG/B35834882.pdf	Caravelle II	Thailand	47	Hong Kong	58	7	73	80	24	56	0.7						Approach		Destroyed		[None provided]	"a) The pilots did not adhere to the Thai Airways procedure for a 'captain monitored' approach in bad visibility; b) The captain did not monitor the approach adequately; c) The co-pilot mishandled the aircraft after descending below minimum altitude; downdrafts may be contributed to the height loss which resulted from this mishandling."	Flying below glide slope in poor weather	Crashed on approach in heavy rain	Pilot actions; Weather	0	0	0	0	0	0	1	1	0	0	0	ATC	CAM-1 = Captain CAM-2 = First Officer CAM-3 = Flight Engineer CAM-? = Unknown LC = Cincinnati Tower local controller # = non-pertinent word or phrase	[None provided]	23.40:16.5
197	1	7	TWA 159	30/Jun/67	1967	Tailstrike	http://tailstrike.com/061167.htm	http://ebook.lib.hku.hk/HKG/B35834882.pdf	Caravelle II	Thailand	47	Hong Kong	58	7	73	80	24	56	0.7						Approach	4	Destroyed	4	[None provided]	"a) The pilots did not adhere to the Thai Airways procedure for a 'captain monitored' approach in bad visibility; b) The captain did not monitor the approach adequately; c) The co-pilot mishandled the aircraft after descending below minimum altitude; downdrafts may be contributed to the height loss which resulted from this mishandling."	Flying below glide slope in poor weather	Crashed on approach in heavy rain	Pilot actions; Weather	0	0	0	0	0	0	1	1	0	0	0	ATC	CAM-1 = Captain CAM-2 = First Officer CAM-3 = Flight Engineer CAM-? = Unknown LC = Cincinnati Tower local controller # = non-pertinent word or phrase	[None provided]		First Officer
198	1	7	TWA 159	30/Jun/67	1967	Tailstrike	http://tailstrike.com/061167.htm	http://ebook.lib.hku.hk/HKG/B35834882.pdf	Caravelle II	Thailand	47	Hong Kong	58	7	73	80	24	56	0.7						Approach	4	Destroyed	4	[None provided]	"a) The pilots did not adhere to the Thai Airways procedure for a 'captain monitored' approach in bad visibility; b) The captain did not monitor the approach adequately; c) The co-pilot mishandled the aircraft after descending below minimum altitude; downdrafts may be contributed to the height loss which resulted from this mishandling."	Flying below glide slope in poor weather	Crashed on approach in heavy rain	Pilot actions; Weather	0	0	0	0	0	0	1	1	0	0	0	ATC	CAM-1 = Captain CAM-2 = First Officer CAM-3 = Flight Engineer CAM-? = Unknown LC = Cincinnati Tower local controller # = non-pertinent word or phrase	[None provided]	23.40:17.5	First Officer
199	0	7	TWA 159	30/Jun/67	1967	Tailstrike	http://tailstrike.com/061167.htm	http://ebook.lib.hku.hk/HKG/B35834882.pdf	Caravelle II	Thailand	47	Hong Kong	58	7	73	80	24	56	0.7						Approach		Destroyed		[None provided]	"a) The pilots did not adhere to the Thai Airways procedure for a 'captain monitored' approach in bad visibility; b) The captain did not monitor the approach adequately; c) The co-pilot mishandled the aircraft after descending below minimum altitude; downdrafts may be contributed to the height loss which resulted from this mishandling."	Flying below glide slope in poor weather	Crashed on approach in heavy rain	Pilot actions; Weather	0	0	0	0	0	0	1	1	0	0	0	ATC	CAM-1 = Captain CAM-2 = First Officer CAM-3 = Flight Engineer CAM-? = Unknown LC = Cincinnati Tower local controller # = non-pertinent word or phrase	[None provided]	23.40:20
200	1	7	TWA 159	30/Jun/67	1967	Tailstrike	http://tailstrike.com/061167.htm	http://ebook.lib.hku.hk/HKG/B35834882.pdf	Caravelle II	Thailand	47	Hong Kong	58	7	73	80	24	56	0.7						Approach	4	Destroyed	4	[None provided]	"a) The pilots did not adhere to the Thai Airways procedure for a 'captain monitored' approach in bad visibility; b) The captain did not monitor the approach adequately; c) The co-pilot mishandled the aircraft after descending below minimum altitude; downdrafts may be contributed to the height loss which resulted from this mishandling."	Flying below glide slope in poor weather	Crashed on approach in heavy rain	Pilot actions; Weather	0	0	0	0	0	0	1	1	0	0	0	ATC	CAM-1 = Captain CAM-2 = First Officer CAM-3 = Flight Engineer CAM-? = Unknown LC = Cincinnati Tower local controller # = non-pertinent word or phrase	[None provided]	23.40:20.5	First Officer
201	1	7	TWA 159	30/Jun/67	1967	Tailstrike	http://tailstrike.com/061167.htm	http://ebook.lib.hku.hk/HKG/B35834882.pdf	Caravelle II	Thailand	47	Hong Kong	58	7	73	80	24	56	0.7						Approach	4	Destroyed	4	[None provided]	"a) The pilots did not adhere to the Thai Airways procedure for a 'captain monitored' approach in bad visibility; b) The captain did not monitor the approach adequately; c) The co-pilot mishandled the aircraft after descending below minimum altitude; downdrafts may be contributed to the height loss which resulted from this mishandling."	Flying below glide slope in poor weather	Crashed on approach in heavy rain	Pilot actions; Weather	0	0	0	0	0	0	1	1	0	0	0	ATC	CAM-1 = Captain CAM-2 = First Officer CAM-3 = Flight Engineer CAM-? = Unknown LC = Cincinnati Tower local controller # = non-pertinent word or phrase	[None provided]		Captain
202	1	7	TWA 159	30/Jun/67	1967	Tailstrike	http://tailstrike.com/061167.htm	http://ebook.lib.hku.hk/HKG/B35834882.pdf	Caravelle II	Thailand	47	Hong Kong	58	7	73	80	24	56	0.7						Approach	4	Destroyed	4	[None provided]	"a) The pilots did not adhere to the Thai Airways procedure for a 'captain monitored' approach in bad visibility; b) The captain did not monitor the approach adequately; c) The co-pilot mishandled the aircraft after descending below minimum altitude; downdrafts may be contributed to the height loss which resulted from this mishandling."	Flying below glide slope in poor weather	Crashed on approach in heavy rain	Pilot actions; Weather	0	0	0	0	0	0	1	1	0	0	0	ATC	CAM-1 = Captain CAM-2 = First Officer CAM-3 = Flight Engineer CAM-? = Unknown LC = Cincinnati Tower local controller # = non-pertinent word or phrase	[None provided]		First Officer
203	1	7	TWA 159	30/Jun/67	1967	Tailstrike	http://tailstrike.com/061167.htm	http://ebook.lib.hku.hk/HKG/B35834882.pdf	Caravelle II	Thailand	47	Hong Kong	58	7	73	80	24	56	0.7						Approach	4	Destroyed	4	[None provided]	"a) The pilots did not adhere to the Thai Airways procedure for a 'captain monitored' approach in bad visibility; b) The captain did not monitor the approach adequately; c) The co-pilot mishandled the aircraft after descending below minimum altitude; downdrafts may be contributed to the height loss which resulted from this mishandling."	Flying below glide slope in poor weather	Crashed on approach in heavy rain	Pilot actions; Weather	0	0	0	0	0	0	1	1	0	0	0	ATC	CAM-1 = Captain CAM-2 = First Officer CAM-3 = Flight Engineer CAM-? = Unknown LC = Cincinnati Tower local controller # = non-pertinent word or phrase	[None provided]		Flight engineer
204	0	7	TWA 159	30/Jun/67	1967	Tailstrike	http://tailstrike.com/061167.htm	http://ebook.lib.hku.hk/HKG/B35834882.pdf	Caravelle II	Thailand	47	Hong Kong	58	7	73	80	24	56	0.7						Approach		Destroyed		[None provided]	"a) The pilots did not adhere to the Thai Airways procedure for a 'captain monitored' approach in bad visibility; b) The captain did not monitor the approach adequately; c) The co-pilot mishandled the aircraft after descending below minimum altitude; downdrafts may be contributed to the height loss which resulted from this mishandling."	Flying below glide slope in poor weather	Crashed on approach in heavy rain	Pilot actions; Weather	0	0	0	0	0	0	1	1	0	0	0	ATC	CAM-1 = Captain CAM-2 = First Officer CAM-3 = Flight Engineer CAM-? = Unknown LC = Cincinnati Tower local controller # = non-pertinent word or phrase	[None provided]	23.40:32
205	0	8	United 9963	21/Mar/68	1968	Tailstrike	http://tailstrike.com/210368.htm	http://libraryonline.erau.edu/online-full-text/ntsb/aircraft-accident-reports/AAR69-01.pdf	B727	USA	52	USA	52	3	0	3	0	3	1						Takeoff	1	Destroyed	4	[None provided]	"The failure of the crew to abort the takeoff after being warned of an unsafe takeoff condition."	Failure to abort takeoff	Crashed due to wrong takeoff configuration	Pilot actions	0	0	0	0	0	0	0	1	0	0	0	CVR	CAM - Cockpit area microphone RDO - Radio transmission from accident aircraft -1 - Voice identified as Captain -2 - Voice identified as First Officer -3 - Voice identified as Flight Engineer -? - Unidentifiable voice TWR - Chicago-O'Hare Tower controller	[None provided]	0	ATC
206	1	8	United 9963	21/Mar/68	1968	Tailstrike	http://tailstrike.com/210368.htm	http://libraryonline.erau.edu/online-full-text/ntsb/aircraft-accident-reports/AAR69-01.pdf	B727	USA	52	USA	52	3	0	3	0	3	1						Takeoff	1	Destroyed	4	[None provided]	"The failure of the crew to abort the takeoff after being warned of an unsafe takeoff condition."	Failure to abort takeoff	Crashed due to wrong takeoff configuration	Pilot actions	0	0	0	0	0	0	0	1	0	0	0	CVR	CAM - Cockpit area microphone RDO - Radio transmission from accident aircraft -1 - Voice identified as Captain -2 - Voice identified as First Officer -3 - Voice identified as Flight Engineer -? - Unidentifiable voice TWR - Chicago-O'Hare Tower controller	[None provided]	0.05	First Officer
207	1	8	United 9963	21/Mar/68	1968	Tailstrike	http://tailstrike.com/210368.htm	http://libraryonline.erau.edu/online-full-text/ntsb/aircraft-accident-reports/AAR69-01.pdf	B727	USA	52	USA	52	3	0	3	0	3	1						Takeoff	1	Destroyed	4	[None provided]	"The failure of the crew to abort the takeoff after being warned of an unsafe takeoff condition."	Failure to abort takeoff	Crashed due to wrong takeoff configuration	Pilot actions	0	0	0	0	0	0	0	1	0	0	0	CVR	CAM - Cockpit area microphone RDO - Radio transmission from accident aircraft -1 - Voice identified as Captain -2 - Voice identified as First Officer -3 - Voice identified as Flight Engineer -? - Unidentifiable voice TWR - Chicago-O'Hare Tower controller	[None provided]	0.15	Captain
208	1	8	United 9963	21/Mar/68	1968	Tailstrike	http://tailstrike.com/210368.htm	http://libraryonline.erau.edu/online-full-text/ntsb/aircraft-accident-reports/AAR69-01.pdf	B727	USA	52	USA	52	3	0	3	0	3	1						Takeoff	1	Destroyed	4	[None provided]	"The failure of the crew to abort the takeoff after being warned of an unsafe takeoff condition."	Failure to abort takeoff	Crashed due to wrong takeoff configuration	Pilot actions	0	0	0	0	0	0	0	1	0	0	0	CVR	CAM - Cockpit area microphone RDO - Radio transmission from accident aircraft -1 - Voice identified as Captain -2 - Voice identified as First Officer -3 - Voice identified as Flight Engineer -? - Unidentifiable voice TWR - Chicago-O'Hare Tower controller	[None provided]	0.16	Flight engineer
209	1	8	United 9963	21/Mar/68	1968	Tailstrike	http://tailstrike.com/210368.htm	http://libraryonline.erau.edu/online-full-text/ntsb/aircraft-accident-reports/AAR69-01.pdf	B727	USA	52	USA	52	3	0	3	0	3	1						Takeoff	1	Destroyed	4	[None provided]	"The failure of the crew to abort the takeoff after being warned of an unsafe takeoff condition."	Failure to abort takeoff	Crashed due to wrong takeoff configuration	Pilot actions	0	0	0	0	0	0	0	1	0	0	0	CVR	CAM - Cockpit area microphone RDO - Radio transmission from accident aircraft -1 - Voice identified as Captain -2 - Voice identified as First Officer -3 - Voice identified as Flight Engineer -? - Unidentifiable voice TWR - Chicago-O'Hare Tower controller	[None provided]	0.18	First Officer
210	1	8	United 9963	21/Mar/68	1968	Tailstrike	http://tailstrike.com/210368.htm	http://libraryonline.erau.edu/online-full-text/ntsb/aircraft-accident-reports/AAR69-01.pdf	B727	USA	52	USA	52	3	0	3	0	3	1						Takeoff	1	Destroyed	4	[None provided]	"The failure of the crew to abort the takeoff after being warned of an unsafe takeoff condition."	Failure to abort takeoff	Crashed due to wrong takeoff configuration	Pilot actions	0	0	0	0	0	0	0	1	0	0	0	CVR	CAM - Cockpit area microphone RDO - Radio transmission from accident aircraft -1 - Voice identified as Captain -2 - Voice identified as First Officer -3 - Voice identified as Flight Engineer -? - Unidentifiable voice TWR - Chicago-O'Hare Tower controller	[None provided]		Flight engineer
211	1	8	United 9963	21/Mar/68	1968	Tailstrike	http://tailstrike.com/210368.htm	http://libraryonline.erau.edu/online-full-text/ntsb/aircraft-accident-reports/AAR69-01.pdf	B727	USA	52	USA	52	3	0	3	0	3	1						Takeoff	1	Destroyed	4	[None provided]	"The failure of the crew to abort the takeoff after being warned of an unsafe takeoff condition."	Failure to abort takeoff	Crashed due to wrong takeoff configuration	Pilot actions	0	0	0	0	0	0	0	1	0	0	0	CVR	CAM - Cockpit area microphone RDO - Radio transmission from accident aircraft -1 - Voice identified as Captain -2 - Voice identified as First Officer -3 - Voice identified as Flight Engineer -? - Unidentifiable voice TWR - Chicago-O'Hare Tower controller	[None provided]	0.2	First Officer
212	1	8	United 9963	21/Mar/68	1968	Tailstrike	http://tailstrike.com/210368.htm	http://libraryonline.erau.edu/online-full-text/ntsb/aircraft-accident-reports/AAR69-01.pdf	B727	USA	52	USA	52	3	0	3	0	3	1						Takeoff	1	Destroyed	4	[None provided]	"The failure of the crew to abort the takeoff after being warned of an unsafe takeoff condition."	Failure to abort takeoff	Crashed due to wrong takeoff configuration	Pilot actions	0	0	0	0	0	0	0	1	0	0	0	CVR	CAM - Cockpit area microphone RDO - Radio transmission from accident aircraft -1 - Voice identified as Captain -2 - Voice identified as First Officer -3 - Voice identified as Flight Engineer -? - Unidentifiable voice TWR - Chicago-O'Hare Tower controller	[None provided]	0.22	Flight engineer
213	0	8	United 9963	21/Mar/68	1968	Tailstrike	http://tailstrike.com/210368.htm	http://libraryonline.erau.edu/online-full-text/ntsb/aircraft-accident-reports/AAR69-01.pdf	B727	USA	52	USA	52	3	0	3	0	3	1						Takeoff	1	Destroyed	4	[None provided]	"The failure of the crew to abort the takeoff after being warned of an unsafe takeoff condition."	Failure to abort takeoff	Crashed due to wrong takeoff configuration	Pilot actions	0	0	0	0	0	0	0	1	0	0	0	CVR	CAM - Cockpit area microphone RDO - Radio transmission from accident aircraft -1 - Voice identified as Captain -2 - Voice identified as First Officer -3 - Voice identified as Flight Engineer -? - Unidentifiable voice TWR - Chicago-O'Hare Tower controller	[None provided]		Flight Crew (Unclear)
214	0	8	United 9963	21/Mar/68	1968	Tailstrike	http://tailstrike.com/210368.htm	http://libraryonline.erau.edu/online-full-text/ntsb/aircraft-accident-reports/AAR69-01.pdf	B727	USA	52	USA	52	3	0	3	0	3	1						Takeoff	1	Destroyed	4	[None provided]	"The failure of the crew to abort the takeoff after being warned of an unsafe takeoff condition."	Failure to abort takeoff	Crashed due to wrong takeoff configuration	Pilot actions	0	0	0	0	0	0	0	1	0	0	0	CVR	CAM - Cockpit area microphone RDO - Radio transmission from accident aircraft -1 - Voice identified as Captain -2 - Voice identified as First Officer -3 - Voice identified as Flight Engineer -? - Unidentifiable voice TWR - Chicago-O'Hare Tower controller	[None provided]	0.46	Flight Crew (Unclear)
215	0	8	United 9963	21/Mar/68	1968	Tailstrike	http://tailstrike.com/210368.htm	http://libraryonline.erau.edu/online-full-text/ntsb/aircraft-accident-reports/AAR69-01.pdf	B727	USA	52	USA	52	3	0	3	0	3	1						Takeoff		Destroyed		[None provided]	"The failure of the crew to abort the takeoff after being warned of an unsafe takeoff condition."	Failure to abort takeoff	Crashed due to wrong takeoff configuration	Pilot actions	0	0	0	0	0	0	0	1	0	0	0	CVR	CAM - Cockpit area microphone RDO - Radio transmission from accident aircraft -1 - Voice identified as Captain -2 - Voice identified as First Officer -3 - Voice identified as Flight Engineer -? - Unidentifiable voice TWR - Chicago-O'Hare Tower controller	[None provided]	0.49
216	1	8	United 9963	21/Mar/68	1968	Tailstrike	http://tailstrike.com/210368.htm	http://libraryonline.erau.edu/online-full-text/ntsb/aircraft-accident-reports/AAR69-01.pdf	B727	USA	52	USA	52	3	0	3	0	3	1						Takeoff	1	Destroyed	4	[None provided]	"The failure of the crew to abort the takeoff after being warned of an unsafe takeoff condition."	Failure to abort takeoff	Crashed due to wrong takeoff configuration	Pilot actions	0	0	0	0	0	0	0	1	0	0	0	CVR	CAM - Cockpit area microphone RDO - Radio transmission from accident aircraft -1 - Voice identified as Captain -2 - Voice identified as First Officer -3 - Voice identified as Flight Engineer -? - Unidentifiable voice TWR - Chicago-O'Hare Tower controller	[None provided]	0.51	First Officer
217	0	8	United 9963	21/Mar/68	1968	Tailstrike	http://tailstrike.com/210368.htm	http://libraryonline.erau.edu/online-full-text/ntsb/aircraft-accident-reports/AAR69-01.pdf	B727	USA	52	USA	52	3	0	3	0	3	1						Takeoff	1	Destroyed	4	[None provided]	"The failure of the crew to abort the takeoff after being warned of an unsafe takeoff condition."	Failure to abort takeoff	Crashed due to wrong takeoff configuration	Pilot actions	0	0	0	0	0	0	0	1	0	0	0	CVR	CAM - Cockpit area microphone RDO - Radio transmission from accident aircraft -1 - Voice identified as Captain -2 - Voice identified as First Officer -3 - Voice identified as Flight Engineer -? - Unidentifiable voice TWR - Chicago-O'Hare Tower controller	[None provided]		Flight Crew (Unclear)
218	1	8	United 9963	21/Mar/68	1968	Tailstrike	http://tailstrike.com/210368.htm	http://libraryonline.erau.edu/online-full-text/ntsb/aircraft-accident-reports/AAR69-01.pdf	B727	USA	52	USA	52	3	0	3	0	3	1						Takeoff	1	Destroyed	4	[None provided]	"The failure of the crew to abort the takeoff after being warned of an unsafe takeoff condition."	Failure to abort takeoff	Crashed due to wrong takeoff configuration	Pilot actions	0	0	0	0	0	0	0	1	0	0	0	CVR	CAM - Cockpit area microphone RDO - Radio transmission from accident aircraft -1 - Voice identified as Captain -2 - Voice identified as First Officer -3 - Voice identified as Flight Engineer -? - Unidentifiable voice TWR - Chicago-O'Hare Tower controller	[None provided]	0.07	Captain
219	0	8	United 9963	21/Mar/68	1968	Tailstrike	http://tailstrike.com/210368.htm	http://libraryonline.erau.edu/online-full-text/ntsb/aircraft-accident-reports/AAR69-01.pdf	B727	USA	52	USA	52	3	0	3	0	3	1						Takeoff	1	Destroyed	4	[None provided]	"The failure of the crew to abort the takeoff after being warned of an unsafe takeoff condition."	Failure to abort takeoff	Crashed due to wrong takeoff configuration	Pilot actions	0	0	0	0	0	0	0	1	0	0	0	CVR	CAM - Cockpit area microphone RDO - Radio transmission from accident aircraft -1 - Voice identified as Captain -2 - Voice identified as First Officer -3 - Voice identified as Flight Engineer -? - Unidentifiable voice TWR - Chicago-O'Hare Tower controller	[None provided]		Flight Crew (Unclear)
220	1	8	United 9963	21/Mar/68	1968	Tailstrike	http://tailstrike.com/210368.htm	http://libraryonline.erau.edu/online-full-text/ntsb/aircraft-accident-reports/AAR69-01.pdf	B727	USA	52	USA	52	3	0	3	0	3	1						Takeoff	1	Destroyed	4	[None provided]	"The failure of the crew to abort the takeoff after being warned of an unsafe takeoff condition."	Failure to abort takeoff	Crashed due to wrong takeoff configuration	Pilot actions	0	0	0	0	0	0	0	1	0	0	0	CVR	CAM - Cockpit area microphone RDO - Radio transmission from accident aircraft -1 - Voice identified as Captain -2 - Voice identified as First Officer -3 - Voice identified as Flight Engineer -? - Unidentifiable voice TWR - Chicago-O'Hare Tower controller	[None provided]	0.16	Captain
221	1	8	United 9963	21/Mar/68	1968	Tailstrike	http://tailstrike.com/210368.htm	http://libraryonline.erau.edu/online-full-text/ntsb/aircraft-accident-reports/AAR69-01.pdf	B727	USA	52	USA	52	3	0	3	0	3	1						Takeoff	1	Destroyed	4	[None provided]	"The failure of the crew to abort the takeoff after being warned of an unsafe takeoff condition."	Failure to abort takeoff	Crashed due to wrong takeoff configuration	Pilot actions	0	0	0	0	0	0	0	1	0	0	0	CVR	CAM - Cockpit area microphone RDO - Radio transmission from accident aircraft -1 - Voice identified as Captain -2 - Voice identified as First Officer -3 - Voice identified as Flight Engineer -? - Unidentifiable voice TWR - Chicago-O'Hare Tower controller	[None provided]		First Officer
222	1	8	United 9963	21/Mar/68	1968	Tailstrike	http://tailstrike.com/210368.htm	http://libraryonline.erau.edu/online-full-text/ntsb/aircraft-accident-reports/AAR69-01.pdf	B727	USA	52	USA	52	3	0	3	0	3	1						Takeoff	1	Destroyed	4	[None provided]	"The failure of the crew to abort the takeoff after being warned of an unsafe takeoff condition."	Failure to abort takeoff	Crashed due to wrong takeoff configuration	Pilot actions	0	0	0	0	0	0	0	1	0	0	0	CVR	CAM - Cockpit area microphone RDO - Radio transmission from accident aircraft -1 - Voice identified as Captain -2 - Voice identified as First Officer -3 - Voice identified as Flight Engineer -? - Unidentifiable voice TWR - Chicago-O'Hare Tower controller	[None provided]		First Officer
223	0	8	United 9963	21/Mar/68	1968	Tailstrike	http://tailstrike.com/210368.htm	http://libraryonline.erau.edu/online-full-text/ntsb/aircraft-accident-reports/AAR69-01.pdf	B727	USA	52	USA	52	3	0	3	0	3	1						Takeoff		Destroyed		[None provided]	"The failure of the crew to abort the takeoff after being warned of an unsafe takeoff condition."	Failure to abort takeoff	Crashed due to wrong takeoff configuration	Pilot actions	0	0	0	0	0	0	0	1	0	0	0	CVR	CAM - Cockpit area microphone RDO - Radio transmission from accident aircraft -1 - Voice identified as Captain -2 - Voice identified as First Officer -3 - Voice identified as Flight Engineer -? - Unidentifiable voice TWR - Chicago-O'Hare Tower controller	[None provided]	0.2
224	1	8	United 9963	21/Mar/68	1968	Tailstrike	http://tailstrike.com/210368.htm	http://libraryonline.erau.edu/online-full-text/ntsb/aircraft-accident-reports/AAR69-01.pdf	B727	USA	52	USA	52	3	0	3	0	3	1						Takeoff	1	Destroyed	4	[None provided]	"The failure of the crew to abort the takeoff after being warned of an unsafe takeoff condition."	Failure to abort takeoff	Crashed due to wrong takeoff configuration	Pilot actions	0	0	0	0	0	0	0	1	0	0	0	CVR	CAM - Cockpit area microphone RDO - Radio transmission from accident aircraft -1 - Voice identified as Captain -2 - Voice identified as First Officer -3 - Voice identified as Flight Engineer -? - Unidentifiable voice TWR - Chicago-O'Hare Tower controller	[None provided]	0.22	First Officer
225	1	8	United 9963	21/Mar/68	1968	Tailstrike	http://tailstrike.com/210368.htm	http://libraryonline.erau.edu/online-full-text/ntsb/aircraft-accident-reports/AAR69-01.pdf	B727	USA	52	USA	52	3	0	3	0	3	1						Takeoff	1	Destroyed	4	[None provided]	"The failure of the crew to abort the takeoff after being warned of an unsafe takeoff condition."	Failure to abort takeoff	Crashed due to wrong takeoff configuration	Pilot actions	0	0	0	0	0	0	0	1	0	0	0	CVR	CAM - Cockpit area microphone RDO - Radio transmission from accident aircraft -1 - Voice identified as Captain -2 - Voice identified as First Officer -3 - Voice identified as Flight Engineer -? - Unidentifiable voice TWR - Chicago-O'Hare Tower controller	[None provided]		Flight engineer
226	1	8	United 9963	21/Mar/68	1968	Tailstrike	http://tailstrike.com/210368.htm	http://libraryonline.erau.edu/online-full-text/ntsb/aircraft-accident-reports/AAR69-01.pdf	B727	USA	52	USA	52	3	0	3	0	3	1						Takeoff	1	Destroyed	4	[None provided]	"The failure of the crew to abort the takeoff after being warned of an unsafe takeoff condition."	Failure to abort takeoff	Crashed due to wrong takeoff configuration	Pilot actions	0	0	0	0	0	0	0	1	0	0	0	CVR	CAM - Cockpit area microphone RDO - Radio transmission from accident aircraft -1 - Voice identified as Captain -2 - Voice identified as First Officer -3 - Voice identified as Flight Engineer -? - Unidentifiable voice TWR - Chicago-O'Hare Tower controller	[None provided]		First Officer
227	0	8	United 9963	21/Mar/68	1968	Tailstrike	http://tailstrike.com/210368.htm	http://libraryonline.erau.edu/online-full-text/ntsb/aircraft-accident-reports/AAR69-01.pdf	B727	USA	52	USA	52	3	0	3	0	3	1						Takeoff		Destroyed		[None provided]	"The failure of the crew to abort the takeoff after being warned of an unsafe takeoff condition."	Failure to abort takeoff	Crashed due to wrong takeoff configuration	Pilot actions	0	0	0	0	0	0	0	1	0	0	0	CVR	CAM - Cockpit area microphone RDO - Radio transmission from accident aircraft -1 - Voice identified as Captain -2 - Voice identified as First Officer -3 - Voice identified as Flight Engineer -? - Unidentifiable voice TWR - Chicago-O'Hare Tower controller	[None provided]	0.26
228	0	8	United 9963	21/Mar/68	1968	Tailstrike	http://tailstrike.com/210368.htm	http://libraryonline.erau.edu/online-full-text/ntsb/aircraft-accident-reports/AAR69-01.pdf	B727	USA	52	USA	52	3	0	3	0	3	1						Takeoff		Destroyed		[None provided]	"The failure of the crew to abort the takeoff after being warned of an unsafe takeoff condition."	Failure to abort takeoff	Crashed due to wrong takeoff configuration	Pilot actions	0	0	0	0	0	0	0	1	0	0	0	CVR	CAM - Cockpit area microphone RDO - Radio transmission from accident aircraft -1 - Voice identified as Captain -2 - Voice identified as First Officer -3 - Voice identified as Flight Engineer -? - Unidentifiable voice TWR - Chicago-O'Hare Tower controller	[None provided]	0.34
229	0	8	United 9963	21/Mar/68	1968	Tailstrike	http://tailstrike.com/210368.htm	http://libraryonline.erau.edu/online-full-text/ntsb/aircraft-accident-reports/AAR69-01.pdf	B727	USA	52	USA	52	3	0	3	0	3	1						Takeoff		Destroyed		[None provided]	"The failure of the crew to abort the takeoff after being warned of an unsafe takeoff condition."	Failure to abort takeoff	Crashed due to wrong takeoff configuration	Pilot actions	0	0	0	0	0	0	0	1	0	0	0	CVR	CAM - Cockpit area microphone RDO - Radio transmission from accident aircraft -1 - Voice identified as Captain -2 - Voice identified as First Officer -3 - Voice identified as Flight Engineer -? - Unidentifiable voice TWR - Chicago-O'Hare Tower controller	[None provided]	0.45
230	1	9	Piedmont 230	10/Aug/68	1968	Tailstrike	http://tailstrike.com/100868.htm	http://libraryonline.erau.edu/online-full-text/ntsb/aircraft-accident-reports/AAR69-06.pdf	FH-227B	USA	52	USA	52	3	34	37	35	2	0.05						Approach	4	Destroyed	4	[None provided]	"An unrecognized loss of altitude orientation during the final portion of an approach into shallow, dense fog. The disorientation was caused by a rapid reduction in the ground guidance segment available to the pilot at a point beyond which a go-around could not be successfully effected."	Uncrecognised loss of altitude orientation	Crashed on approach in fog	Weather	0	0	0	0	0	0	1	0	0	0	0	CVR	PIC: Pilot-in-command / Captain COP: Co-Pilot TWR: Tower	[None provided]	08.55:00	Captain
231	1	9	Piedmont 230	10/Aug/68	1968	Tailstrike	http://tailstrike.com/100868.htm	http://libraryonline.erau.edu/online-full-text/ntsb/aircraft-accident-reports/AAR69-06.pdf	FH-227B	USA	52	USA	52	3	34	37	35	2	0.05						Approach	4	Destroyed	4	[None provided]	"An unrecognized loss of altitude orientation during the final portion of an approach into shallow, dense fog. The disorientation was caused by a rapid reduction in the ground guidance segment available to the pilot at a point beyond which a go-around could not be successfully effected."	Uncrecognised loss of altitude orientation	Crashed on approach in fog	Weather	0	0	0	0	0	0	1	0	0	0	0	CVR	PIC: Pilot-in-command / Captain COP: Co-Pilot TWR: Tower	[None provided]		First Officer
232	1	9	Piedmont 230	10/Aug/68	1968	Tailstrike	http://tailstrike.com/100868.htm	http://libraryonline.erau.edu/online-full-text/ntsb/aircraft-accident-reports/AAR69-06.pdf	FH-227B	USA	52	USA	52	3	34	37	35	2	0.05						Approach	4	Destroyed	4	[None provided]	"An unrecognized loss of altitude orientation during the final portion of an approach into shallow, dense fog. The disorientation was caused by a rapid reduction in the ground guidance segment available to the pilot at a point beyond which a go-around could not be successfully effected."	Uncrecognised loss of altitude orientation	Crashed on approach in fog	Weather	0	0	0	0	0	0	1	0	0	0	0	CVR	PIC: Pilot-in-command / Captain COP: Co-Pilot TWR: Tower	[None provided]		Captain
233	1	9	Piedmont 230	10/Aug/68	1968	Tailstrike	http://tailstrike.com/100868.htm	http://libraryonline.erau.edu/online-full-text/ntsb/aircraft-accident-reports/AAR69-06.pdf	FH-227B	USA	52	USA	52	3	34	37	35	2	0.05						Approach	4	Destroyed	4	[None provided]	"An unrecognized loss of altitude orientation during the final portion of an approach into shallow, dense fog. The disorientation was caused by a rapid reduction in the ground guidance segment available to the pilot at a point beyond which a go-around could not be successfully effected."	Uncrecognised loss of altitude orientation	Crashed on approach in fog	Weather	0	0	0	0	0	0	1	0	0	0	0	CVR	PIC: Pilot-in-command / Captain COP: Co-Pilot TWR: Tower	[None provided]		First Officer
234	1	9	Piedmont 230	10/Aug/68	1968	Tailstrike	http://tailstrike.com/100868.htm	http://libraryonline.erau.edu/online-full-text/ntsb/aircraft-accident-reports/AAR69-06.pdf	FH-227B	USA	52	USA	52	3	34	37	35	2	0.05						Approach	4	Destroyed	4	[None provided]	"An unrecognized loss of altitude orientation during the final portion of an approach into shallow, dense fog. The disorientation was caused by a rapid reduction in the ground guidance segment available to the pilot at a point beyond which a go-around could not be successfully effected."	Uncrecognised loss of altitude orientation	Crashed on approach in fog	Weather	0	0	0	0	0	0	1	0	0	0	0	CVR	PIC: Pilot-in-command / Captain COP: Co-Pilot TWR: Tower	[None provided]		Captain
235	1	9	Piedmont 230	10/Aug/68	1968	Tailstrike	http://tailstrike.com/100868.htm	http://libraryonline.erau.edu/online-full-text/ntsb/aircraft-accident-reports/AAR69-06.pdf	FH-227B	USA	52	USA	52	3	34	37	35	2	0.05						Approach	4	Destroyed	4	[None provided]	"An unrecognized loss of altitude orientation during the final portion of an approach into shallow, dense fog. The disorientation was caused by a rapid reduction in the ground guidance segment available to the pilot at a point beyond which a go-around could not be successfully effected."	Uncrecognised loss of altitude orientation	Crashed on approach in fog	Weather	0	0	0	0	0	0	1	0	0	0	0	CVR	PIC: Pilot-in-command / Captain COP: Co-Pilot TWR: Tower	[None provided]		First Officer
236	0	9	Piedmont 230	10/Aug/68	1968	Tailstrike	http://tailstrike.com/100868.htm	http://libraryonline.erau.edu/online-full-text/ntsb/aircraft-accident-reports/AAR69-06.pdf	FH-227B	USA	52	USA	52	3	34	37	35	2	0.05						Approach		Destroyed		[None provided]	"An unrecognized loss of altitude orientation during the final portion of an approach into shallow, dense fog. The disorientation was caused by a rapid reduction in the ground guidance segment available to the pilot at a point beyond which a go-around could not be successfully effected."	Uncrecognised loss of altitude orientation	Crashed on approach in fog	Weather	0	0	0	0	0	0	1	0	0	0	0	CVR	PIC: Pilot-in-command / Captain COP: Co-Pilot TWR: Tower	[None provided]
237	1	9	Piedmont 230	10/Aug/68	1968	Tailstrike	http://tailstrike.com/100868.htm	http://libraryonline.erau.edu/online-full-text/ntsb/aircraft-accident-reports/AAR69-06.pdf	FH-227B	USA	52	USA	52	3	34	37	35	2	0.05						Approach	4	Destroyed	4	[None provided]	"An unrecognized loss of altitude orientation during the final portion of an approach into shallow, dense fog. The disorientation was caused by a rapid reduction in the ground guidance segment available to the pilot at a point beyond which a go-around could not be successfully effected."	Uncrecognised loss of altitude orientation	Crashed on approach in fog	Weather	0	0	0	0	0	0	1	0	0	0	0	CVR	PIC: Pilot-in-command / Captain COP: Co-Pilot TWR: Tower	[None provided]	08.55:35.3	Captain
238	1	9	Piedmont 230	10/Aug/68	1968	Tailstrike	http://tailstrike.com/100868.htm	http://libraryonline.erau.edu/online-full-text/ntsb/aircraft-accident-reports/AAR69-06.pdf	FH-227B	USA	52	USA	52	3	34	37	35	2	0.05						Approach	4	Destroyed	4	[None provided]	"An unrecognized loss of altitude orientation during the final portion of an approach into shallow, dense fog. The disorientation was caused by a rapid reduction in the ground guidance segment available to the pilot at a point beyond which a go-around could not be successfully effected."	Uncrecognised loss of altitude orientation	Crashed on approach in fog	Weather	0	0	0	0	0	0	1	0	0	0	0	CVR	PIC: Pilot-in-command / Captain COP: Co-Pilot TWR: Tower	[None provided]		First Officer
239	0	9	Piedmont 230	10/Aug/68	1968	Tailstrike	http://tailstrike.com/100868.htm	http://libraryonline.erau.edu/online-full-text/ntsb/aircraft-accident-reports/AAR69-06.pdf	FH-227B	USA	52	USA	52	3	34	37	35	2	0.05						Approach		Destroyed		[None provided]	"An unrecognized loss of altitude orientation during the final portion of an approach into shallow, dense fog. The disorientation was caused by a rapid reduction in the ground guidance segment available to the pilot at a point beyond which a go-around could not be successfully effected."	Uncrecognised loss of altitude orientation	Crashed on approach in fog	Weather	0	0	0	0	0	0	1	0	0	0	0	CVR	PIC: Pilot-in-command / Captain COP: Co-Pilot TWR: Tower	[None provided]	08.55:41.1
240	1	9	Piedmont 230	10/Aug/68	1968	Tailstrike	http://tailstrike.com/100868.htm	http://libraryonline.erau.edu/online-full-text/ntsb/aircraft-accident-reports/AAR69-06.pdf	FH-227B	USA	52	USA	52	3	34	37	35	2	0.05						Approach	4	Destroyed	4	[None provided]	"An unrecognized loss of altitude orientation during the final portion of an approach into shallow, dense fog. The disorientation was caused by a rapid reduction in the ground guidance segment available to the pilot at a point beyond which a go-around could not be successfully effected."	Uncrecognised loss of altitude orientation	Crashed on approach in fog	Weather	0	0	0	0	0	0	1	0	0	0	0	CVR	PIC: Pilot-in-command / Captain COP: Co-Pilot TWR: Tower	[None provided]		Captain
241	1	9	Piedmont 230	10/Aug/68	1968	Tailstrike	http://tailstrike.com/100868.htm	http://libraryonline.erau.edu/online-full-text/ntsb/aircraft-accident-reports/AAR69-06.pdf	FH-227B	USA	52	USA	52	3	34	37	35	2	0.05						Approach	4	Destroyed	4	[None provided]	"An unrecognized loss of altitude orientation during the final portion of an approach into shallow, dense fog. The disorientation was caused by a rapid reduction in the ground guidance segment available to the pilot at a point beyond which a go-around could not be successfully effected."	Uncrecognised loss of altitude orientation	Crashed on approach in fog	Weather	0	0	0	0	0	0	1	0	0	0	0	CVR	PIC: Pilot-in-command / Captain COP: Co-Pilot TWR: Tower	[None provided]		Captain
242	1	9	Piedmont 230	10/Aug/68	1968	Tailstrike	http://tailstrike.com/100868.htm	http://libraryonline.erau.edu/online-full-text/ntsb/aircraft-accident-reports/AAR69-06.pdf	FH-227B	USA	52	USA	52	3	34	37	35	2	0.05						Approach	4	Destroyed	4	[None provided]	"An unrecognized loss of altitude orientation during the final portion of an approach into shallow, dense fog. The disorientation was caused by a rapid reduction in the ground guidance segment available to the pilot at a point beyond which a go-around could not be successfully effected."	Uncrecognised loss of altitude orientation	Crashed on approach in fog	Weather	0	0	0	0	0	0	1	0	0	0	0	CVR	PIC: Pilot-in-command / Captain COP: Co-Pilot TWR: Tower	[None provided]	08.55:55	First Officer
243	0	9	Piedmont 230	10/Aug/68	1968	Tailstrike	http://tailstrike.com/100868.htm	http://libraryonline.erau.edu/online-full-text/ntsb/aircraft-accident-reports/AAR69-06.pdf	FH-227B	USA	52	USA	52	3	34	37	35	2	0.05						Approach		Destroyed		[None provided]	"An unrecognized loss of altitude orientation during the final portion of an approach into shallow, dense fog. The disorientation was caused by a rapid reduction in the ground guidance segment available to the pilot at a point beyond which a go-around could not be successfully effected."	Uncrecognised loss of altitude orientation	Crashed on approach in fog	Weather	0	0	0	0	0	0	1	0	0	0	0	CVR	PIC: Pilot-in-command / Captain COP: Co-Pilot TWR: Tower	[None provided]
244	0	9	Piedmont 230	10/Aug/68	1968	Tailstrike	http://tailstrike.com/100868.htm	http://libraryonline.erau.edu/online-full-text/ntsb/aircraft-accident-reports/AAR69-06.pdf	FH-227B	USA	52	USA	52	3	34	37	35	2	0.05						Approach	4	Destroyed	4	[None provided]	"An unrecognized loss of altitude orientation during the final portion of an approach into shallow, dense fog. The disorientation was caused by a rapid reduction in the ground guidance segment available to the pilot at a point beyond which a go-around could not be successfully effected."	Uncrecognised loss of altitude orientation	Crashed on approach in fog	Weather	0	0	0	0	0	0	1	0	0	0	0	CVR	PIC: Pilot-in-command / Captain COP: Co-Pilot TWR: Tower	[None provided]		ATC
245	1	9	Piedmont 230	10/Aug/68	1968	Tailstrike	http://tailstrike.com/100868.htm	http://libraryonline.erau.edu/online-full-text/ntsb/aircraft-accident-reports/AAR69-06.pdf	FH-227B	USA	52	USA	52	3	34	37	35	2	0.05						Approach	4	Destroyed	4	[None provided]	"An unrecognized loss of altitude orientation during the final portion of an approach into shallow, dense fog. The disorientation was caused by a rapid reduction in the ground guidance segment available to the pilot at a point beyond which a go-around could not be successfully effected."	Uncrecognised loss of altitude orientation	Crashed on approach in fog	Weather	0	0	0	0	0	0	1	0	0	0	0	CVR	PIC: Pilot-in-command / Captain COP: Co-Pilot TWR: Tower	[None provided]	08.56:05.2	Captain
246	0	9	Piedmont 230	10/Aug/68	1968	Tailstrike	http://tailstrike.com/100868.htm	http://libraryonline.erau.edu/online-full-text/ntsb/aircraft-accident-reports/AAR69-06.pdf	FH-227B	USA	52	USA	52	3	34	37	35	2	0.05						Approach	4	Destroyed	4	[None provided]	"An unrecognized loss of altitude orientation during the final portion of an approach into shallow, dense fog. The disorientation was caused by a rapid reduction in the ground guidance segment available to the pilot at a point beyond which a go-around could not be successfully effected."	Uncrecognised loss of altitude orientation	Crashed on approach in fog	Weather	0	0	0	0	0	0	1	0	0	0	0	CVR	PIC: Pilot-in-command / Captain COP: Co-Pilot TWR: Tower	[None provided]	08.56:09.1	Unclear
247	1	9	Piedmont 230	10/Aug/68	1968	Tailstrike	http://tailstrike.com/100868.htm	http://libraryonline.erau.edu/online-full-text/ntsb/aircraft-accident-reports/AAR69-06.pdf	FH-227B	USA	52	USA	52	3	34	37	35	2	0.05						Approach	4	Destroyed	4	[None provided]	"An unrecognized loss of altitude orientation during the final portion of an approach into shallow, dense fog. The disorientation was caused by a rapid reduction in the ground guidance segment available to the pilot at a point beyond which a go-around could not be successfully effected."	Uncrecognised loss of altitude orientation	Crashed on approach in fog	Weather	0	0	0	0	0	0	1	0	0	0	0	CVR	PIC: Pilot-in-command / Captain COP: Co-Pilot TWR: Tower	[None provided]	08.56:24.6	First Officer
248	0	9	Piedmont 230	10/Aug/68	1968	Tailstrike	http://tailstrike.com/100868.htm	http://libraryonline.erau.edu/online-full-text/ntsb/aircraft-accident-reports/AAR69-06.pdf	FH-227B	USA	52	USA	52	3	34	37	35	2	0.05						Approach		Destroyed		[None provided]	"An unrecognized loss of altitude orientation during the final portion of an approach into shallow, dense fog. The disorientation was caused by a rapid reduction in the ground guidance segment available to the pilot at a point beyond which a go-around could not be successfully effected."	Uncrecognised loss of altitude orientation	Crashed on approach in fog	Weather	0	0	0	0	0	0	1	0	0	0	0	CVR	PIC: Pilot-in-command / Captain COP: Co-Pilot TWR: Tower	[None provided]	08.56:26
249	1	9	Piedmont 230	10/Aug/68	1968	Tailstrike	http://tailstrike.com/100868.htm	http://libraryonline.erau.edu/online-full-text/ntsb/aircraft-accident-reports/AAR69-06.pdf	FH-227B	USA	52	USA	52	3	34	37	35	2	0.05						Approach	4	Destroyed	4	[None provided]	"An unrecognized loss of altitude orientation during the final portion of an approach into shallow, dense fog. The disorientation was caused by a rapid reduction in the ground guidance segment available to the pilot at a point beyond which a go-around could not be successfully effected."	Uncrecognised loss of altitude orientation	Crashed on approach in fog	Weather	0	0	0	0	0	0	1	0	0	0	0	CVR	PIC: Pilot-in-command / Captain COP: Co-Pilot TWR: Tower	[None provided]		Captain
250	1	9	Piedmont 230	10/Aug/68	1968	Tailstrike	http://tailstrike.com/100868.htm	http://libraryonline.erau.edu/online-full-text/ntsb/aircraft-accident-reports/AAR69-06.pdf	FH-227B	USA	52	USA	52	3	34	37	35	2	0.05						Approach	4	Destroyed	4	[None provided]	"An unrecognized loss of altitude orientation during the final portion of an approach into shallow, dense fog. The disorientation was caused by a rapid reduction in the ground guidance segment available to the pilot at a point beyond which a go-around could not be successfully effected."	Uncrecognised loss of altitude orientation	Crashed on approach in fog	Weather	0	0	0	0	0	0	1	0	0	0	0	CVR	PIC: Pilot-in-command / Captain COP: Co-Pilot TWR: Tower	[None provided]		First Officer
251	1	9	Piedmont 230	10/Aug/68	1968	Tailstrike	http://tailstrike.com/100868.htm	http://libraryonline.erau.edu/online-full-text/ntsb/aircraft-accident-reports/AAR69-06.pdf	FH-227B	USA	52	USA	52	3	34	37	35	2	0.05						Approach	4	Destroyed	4	[None provided]	"An unrecognized loss of altitude orientation during the final portion of an approach into shallow, dense fog. The disorientation was caused by a rapid reduction in the ground guidance segment available to the pilot at a point beyond which a go-around could not be successfully effected."	Uncrecognised loss of altitude orientation	Crashed on approach in fog	Weather	0	0	0	0	0	0	1	0	0	0	0	CVR	PIC: Pilot-in-command / Captain COP: Co-Pilot TWR: Tower	[None provided]	08.56:32.3	Captain
252	1	9	Piedmont 230	10/Aug/68	1968	Tailstrike	http://tailstrike.com/100868.htm	http://libraryonline.erau.edu/online-full-text/ntsb/aircraft-accident-reports/AAR69-06.pdf	FH-227B	USA	52	USA	52	3	34	37	35	2	0.05						Approach	4	Destroyed	4	[None provided]	"An unrecognized loss of altitude orientation during the final portion of an approach into shallow, dense fog. The disorientation was caused by a rapid reduction in the ground guidance segment available to the pilot at a point beyond which a go-around could not be successfully effected."	Uncrecognised loss of altitude orientation	Crashed on approach in fog	Weather	0	0	0	0	0	0	1	0	0	0	0	CVR	PIC: Pilot-in-command / Captain COP: Co-Pilot TWR: Tower	[None provided]	08.56:37.2	First Officer
253	1	9	Piedmont 230	10/Aug/68	1968	Tailstrike	http://tailstrike.com/100868.htm	http://libraryonline.erau.edu/online-full-text/ntsb/aircraft-accident-reports/AAR69-06.pdf	FH-227B	USA	52	USA	52	3	34	37	35	2	0.05						Approach	4	Destroyed	4	[None provided]	"An unrecognized loss of altitude orientation during the final portion of an approach into shallow, dense fog. The disorientation was caused by a rapid reduction in the ground guidance segment available to the pilot at a point beyond which a go-around could not be successfully effected."	Uncrecognised loss of altitude orientation	Crashed on approach in fog	Weather	0	0	0	0	0	0	1	0	0	0	0	CVR	PIC: Pilot-in-command / Captain COP: Co-Pilot TWR: Tower	[None provided]	08.56:42	First Officer
254	1	9	Piedmont 230	10/Aug/68	1968	Tailstrike	http://tailstrike.com/100868.htm	http://libraryonline.erau.edu/online-full-text/ntsb/aircraft-accident-reports/AAR69-06.pdf	FH-227B	USA	52	USA	52	3	34	37	35	2	0.05						Approach	4	Destroyed	4	[None provided]	"An unrecognized loss of altitude orientation during the final portion of an approach into shallow, dense fog. The disorientation was caused by a rapid reduction in the ground guidance segment available to the pilot at a point beyond which a go-around could not be successfully effected."	Uncrecognised loss of altitude orientation	Crashed on approach in fog	Weather	0	0	0	0	0	0	1	0	0	0	0	CVR	PIC: Pilot-in-command / Captain COP: Co-Pilot TWR: Tower	[None provided]		Captain
255	0	9	Piedmont 230	10/Aug/68	1968	Tailstrike	http://tailstrike.com/100868.htm	http://libraryonline.erau.edu/online-full-text/ntsb/aircraft-accident-reports/AAR69-06.pdf	FH-227B	USA	52	USA	52	3	34	37	35	2	0.05						Approach		Destroyed		[None provided]	"An unrecognized loss of altitude orientation during the final portion of an approach into shallow, dense fog. The disorientation was caused by a rapid reduction in the ground guidance segment available to the pilot at a point beyond which a go-around could not be successfully effected."	Uncrecognised loss of altitude orientation	Crashed on approach in fog	Weather	0	0	0	0	0	0	1	0	0	0	0	CVR	PIC: Pilot-in-command / Captain COP: Co-Pilot TWR: Tower	[None provided]	08.56:49
256	0	9	Piedmont 230	10/Aug/68	1968	Tailstrike	http://tailstrike.com/100868.htm	http://libraryonline.erau.edu/online-full-text/ntsb/aircraft-accident-reports/AAR69-06.pdf	FH-227B	USA	52	USA	52	3	34	37	35	2	0.05						Approach		Destroyed		[None provided]	"An unrecognized loss of altitude orientation during the final portion of an approach into shallow, dense fog. The disorientation was caused by a rapid reduction in the ground guidance segment available to the pilot at a point beyond which a go-around could not be successfully effected."	Uncrecognised loss of altitude orientation	Crashed on approach in fog	Weather	0	0	0	0	0	0	1	0	0	0	0	CVR	PIC: Pilot-in-command / Captain COP: Co-Pilot TWR: Tower	[None provided]	08.56:51
257	1	9	Piedmont 230	10/Aug/68	1968	Tailstrike	http://tailstrike.com/100868.htm	http://libraryonline.erau.edu/online-full-text/ntsb/aircraft-accident-reports/AAR69-06.pdf	FH-227B	USA	52	USA	52	3	34	37	35	2	0.05						Approach	4	Destroyed	4	[None provided]	"An unrecognized loss of altitude orientation during the final portion of an approach into shallow, dense fog. The disorientation was caused by a rapid reduction in the ground guidance segment available to the pilot at a point beyond which a go-around could not be successfully effected."	Uncrecognised loss of altitude orientation	Crashed on approach in fog	Weather	0	0	0	0	0	0	1	0	0	0	0	CVR	PIC: Pilot-in-command / Captain COP: Co-Pilot TWR: Tower	[None provided]	08.56:51.9	First Officer
258	0	9	Piedmont 230	10/Aug/68	1968	Tailstrike	http://tailstrike.com/100868.htm	http://libraryonline.erau.edu/online-full-text/ntsb/aircraft-accident-reports/AAR69-06.pdf	FH-227B	USA	52	USA	52	3	34	37	35	2	0.05						Approach		Destroyed		[None provided]	"An unrecognized loss of altitude orientation during the final portion of an approach into shallow, dense fog. The disorientation was caused by a rapid reduction in the ground guidance segment available to the pilot at a point beyond which a go-around could not be successfully effected."	Uncrecognised loss of altitude orientation	Crashed on approach in fog	Weather	0	0	0	0	0	0	1	0	0	0	0	CVR	PIC: Pilot-in-command / Captain COP: Co-Pilot TWR: Tower	[None provided]	08.56:53.2
259	0	10	Afghan 701	05/Jan/69	1969	Tailstrike	http://tailstrike.com/050169.htm	https://www.webcitation.org/6EhXmwmyD?url=http://www.gatwickaviationsociety.org.uk/YA-FAR.asp	B727	Afghanistan	2	United Kingdom	50	8	54	62	48	14	0.23						Approach	4	Destroyed	4	[None provided]	"The accident was the result of the commander inadvertently allowing the aircraft to descend below the glide slope during the final stage of an approach to land until it was too low for recovery to be effected."	Descending below glide slope	Crashed while descending below glide slope	Pilot actions	0	0	0	0	0	0	0	1	0	0	0	CVR	LAW = London Airways Control Zone APP = Gatwick Approach ?? = unknown. CPT = Captain COP = Co-pilot F/E = Flight engineer RDO-... = Radio transmission by ,,,	[None provided]	0.13	ATC
260	1	10	Afghan 701	05/Jan/69	1969	Tailstrike	http://tailstrike.com/050169.htm	https://www.webcitation.org/6EhXmwmyD?url=http://www.gatwickaviationsociety.org.uk/YA-FAR.asp	B727	Afghanistan	2	United Kingdom	50	8	54	62	48	14	0.23						Approach	4	Destroyed	4	[None provided]	"The accident was the result of the commander inadvertently allowing the aircraft to descend below the glide slope during the final stage of an approach to land until it was too low for recovery to be effected."	Descending below glide slope	Crashed while descending below glide slope	Pilot actions	0	0	0	0	0	0	0	1	0	0	0	CVR	LAW = London Airways Control Zone APP = Gatwick Approach ?? = unknown. CPT = Captain COP = Co-pilot F/E = Flight engineer RDO-... = Radio transmission by ,,,	[None provided]		Captain
261	0	10	Afghan 701	05/Jan/69	1969	Tailstrike	http://tailstrike.com/050169.htm	https://www.webcitation.org/6EhXmwmyD?url=http://www.gatwickaviationsociety.org.uk/YA-FAR.asp	B727	Afghanistan	2	United Kingdom	50	8	54	62	48	14	0.23						Approach	4	Destroyed	4	[None provided]	"The accident was the result of the commander inadvertently allowing the aircraft to descend below the glide slope during the final stage of an approach to land until it was too low for recovery to be effected."	Descending below glide slope	Crashed while descending below glide slope	Pilot actions	0	0	0	0	0	0	0	1	0	0	0	CVR	LAW = London Airways Control Zone APP = Gatwick Approach ?? = unknown. CPT = Captain COP = Co-pilot F/E = Flight engineer RDO-... = Radio transmission by ,,,	[None provided]		ATC
262	1	10	Afghan 701	05/Jan/69	1969	Tailstrike	http://tailstrike.com/050169.htm	https://www.webcitation.org/6EhXmwmyD?url=http://www.gatwickaviationsociety.org.uk/YA-FAR.asp	B727	Afghanistan	2	United Kingdom	50	8	54	62	48	14	0.23						Approach	4	Destroyed	4	[None provided]	"The accident was the result of the commander inadvertently allowing the aircraft to descend below the glide slope during the final stage of an approach to land until it was too low for recovery to be effected."	Descending below glide slope	Crashed while descending below glide slope	Pilot actions	0	0	0	0	0	0	0	1	0	0	0	CVR	LAW = London Airways Control Zone APP = Gatwick Approach ?? = unknown. CPT = Captain COP = Co-pilot F/E = Flight engineer RDO-... = Radio transmission by ,,,	[None provided]		Captain
263	0	10	Afghan 701	05/Jan/69	1969	Tailstrike	http://tailstrike.com/050169.htm	https://www.webcitation.org/6EhXmwmyD?url=http://www.gatwickaviationsociety.org.uk/YA-FAR.asp	B727	Afghanistan	2	United Kingdom	50	8	54	62	48	14	0.23						Approach		Destroyed		[None provided]	"The accident was the result of the commander inadvertently allowing the aircraft to descend below the glide slope during the final stage of an approach to land until it was too low for recovery to be effected."	Descending below glide slope	Crashed while descending below glide slope	Pilot actions	0	0	0	0	0	0	0	1	0	0	0	CVR	LAW = London Airways Control Zone APP = Gatwick Approach ?? = unknown. CPT = Captain COP = Co-pilot F/E = Flight engineer RDO-... = Radio transmission by ,,,	[None provided]
264	0	10	Afghan 701	05/Jan/69	1969	Tailstrike	http://tailstrike.com/050169.htm	https://www.webcitation.org/6EhXmwmyD?url=http://www.gatwickaviationsociety.org.uk/YA-FAR.asp	B727	Afghanistan	2	United Kingdom	50	8	54	62	48	14	0.23						Approach	4	Destroyed	4	[None provided]	"The accident was the result of the commander inadvertently allowing the aircraft to descend below the glide slope during the final stage of an approach to land until it was too low for recovery to be effected."	Descending below glide slope	Crashed while descending below glide slope	Pilot actions	0	0	0	0	0	0	0	1	0	0	0	CVR	LAW = London Airways Control Zone APP = Gatwick Approach ?? = unknown. CPT = Captain COP = Co-pilot F/E = Flight engineer RDO-... = Radio transmission by ,,,	[None provided]		ATC
265	0	10	Afghan 701	05/Jan/69	1969	Tailstrike	http://tailstrike.com/050169.htm	https://www.webcitation.org/6EhXmwmyD?url=http://www.gatwickaviationsociety.org.uk/YA-FAR.asp	B727	Afghanistan	2	United Kingdom	50	8	54	62	48	14	0.23						Approach		Destroyed		[None provided]	"The accident was the result of the commander inadvertently allowing the aircraft to descend below the glide slope during the final stage of an approach to land until it was too low for recovery to be effected."	Descending below glide slope	Crashed while descending below glide slope	Pilot actions	0	0	0	0	0	0	0	1	0	0	0	CVR	LAW = London Airways Control Zone APP = Gatwick Approach ?? = unknown. CPT = Captain COP = Co-pilot F/E = Flight engineer RDO-... = Radio transmission by ,,,	[None provided]
266	1	10	Afghan 701	05/Jan/69	1969	Tailstrike	http://tailstrike.com/050169.htm	https://www.webcitation.org/6EhXmwmyD?url=http://www.gatwickaviationsociety.org.uk/YA-FAR.asp	B727	Afghanistan	2	United Kingdom	50	8	54	62	48	14	0.23						Approach	4	Destroyed	4	[None provided]	"The accident was the result of the commander inadvertently allowing the aircraft to descend below the glide slope during the final stage of an approach to land until it was too low for recovery to be effected."	Descending below glide slope	Crashed while descending below glide slope	Pilot actions	0	0	0	0	0	0	0	1	0	0	0	CVR	LAW = London Airways Control Zone APP = Gatwick Approach ?? = unknown. CPT = Captain COP = Co-pilot F/E = Flight engineer RDO-... = Radio transmission by ,,,	[None provided]		Captain
267	0	10	Afghan 701	05/Jan/69	1969	Tailstrike	http://tailstrike.com/050169.htm	https://www.webcitation.org/6EhXmwmyD?url=http://www.gatwickaviationsociety.org.uk/YA-FAR.asp	B727	Afghanistan	2	United Kingdom	50	8	54	62	48	14	0.23						Approach		Destroyed		[None provided]	"The accident was the result of the commander inadvertently allowing the aircraft to descend below the glide slope during the final stage of an approach to land until it was too low for recovery to be effected."	Descending below glide slope	Crashed while descending below glide slope	Pilot actions	0	0	0	0	0	0	0	1	0	0	0	CVR	LAW = London Airways Control Zone APP = Gatwick Approach ?? = unknown. CPT = Captain COP = Co-pilot F/E = Flight engineer RDO-... = Radio transmission by ,,,	[None provided]	0.2
268	0	10	Afghan 701	05/Jan/69	1969	Tailstrike	http://tailstrike.com/050169.htm	https://www.webcitation.org/6EhXmwmyD?url=http://www.gatwickaviationsociety.org.uk/YA-FAR.asp	B727	Afghanistan	2	United Kingdom	50	8	54	62	48	14	0.23						Approach	4	Destroyed	4	[None provided]	"The accident was the result of the commander inadvertently allowing the aircraft to descend below the glide slope during the final stage of an approach to land until it was too low for recovery to be effected."	Descending below glide slope	Crashed while descending below glide slope	Pilot actions	0	0	0	0	0	0	0	1	0	0	0	CVR	LAW = London Airways Control Zone APP = Gatwick Approach ?? = unknown. CPT = Captain COP = Co-pilot F/E = Flight engineer RDO-... = Radio transmission by ,,,	[None provided]	0.23	ATC
269	1	10	Afghan 701	05/Jan/69	1969	Tailstrike	http://tailstrike.com/050169.htm	https://www.webcitation.org/6EhXmwmyD?url=http://www.gatwickaviationsociety.org.uk/YA-FAR.asp	B727	Afghanistan	2	United Kingdom	50	8	54	62	48	14	0.23						Approach	4	Destroyed	4	[None provided]	"The accident was the result of the commander inadvertently allowing the aircraft to descend below the glide slope during the final stage of an approach to land until it was too low for recovery to be effected."	Descending below glide slope	Crashed while descending below glide slope	Pilot actions	0	0	0	0	0	0	0	1	0	0	0	CVR	LAW = London Airways Control Zone APP = Gatwick Approach ?? = unknown. CPT = Captain COP = Co-pilot F/E = Flight engineer RDO-... = Radio transmission by ,,,	[None provided]		Captain
270	0	10	Afghan 701	05/Jan/69	1969	Tailstrike	http://tailstrike.com/050169.htm	https://www.webcitation.org/6EhXmwmyD?url=http://www.gatwickaviationsociety.org.uk/YA-FAR.asp	B727	Afghanistan	2	United Kingdom	50	8	54	62	48	14	0.23						Approach		Destroyed		[None provided]	"The accident was the result of the commander inadvertently allowing the aircraft to descend below the glide slope during the final stage of an approach to land until it was too low for recovery to be effected."	Descending below glide slope	Crashed while descending below glide slope	Pilot actions	0	0	0	0	0	0	0	1	0	0	0	CVR	LAW = London Airways Control Zone APP = Gatwick Approach ?? = unknown. CPT = Captain COP = Co-pilot F/E = Flight engineer RDO-... = Radio transmission by ,,,	[None provided]
271	0	10	Afghan 701	05/Jan/69	1969	Tailstrike	http://tailstrike.com/050169.htm	https://www.webcitation.org/6EhXmwmyD?url=http://www.gatwickaviationsociety.org.uk/YA-FAR.asp	B727	Afghanistan	2	United Kingdom	50	8	54	62	48	14	0.23						Approach	4	Destroyed	4	[None provided]	"The accident was the result of the commander inadvertently allowing the aircraft to descend below the glide slope during the final stage of an approach to land until it was too low for recovery to be effected."	Descending below glide slope	Crashed while descending below glide slope	Pilot actions	0	0	0	0	0	0	0	1	0	0	0	CVR	LAW = London Airways Control Zone APP = Gatwick Approach ?? = unknown. CPT = Captain COP = Co-pilot F/E = Flight engineer RDO-... = Radio transmission by ,,,	[None provided]	0.27	ATC
272	0	10	Afghan 701	05/Jan/69	1969	Tailstrike	http://tailstrike.com/050169.htm	https://www.webcitation.org/6EhXmwmyD?url=http://www.gatwickaviationsociety.org.uk/YA-FAR.asp	B727	Afghanistan	2	United Kingdom	50	8	54	62	48	14	0.23						Approach		Destroyed		[None provided]	"The accident was the result of the commander inadvertently allowing the aircraft to descend below the glide slope during the final stage of an approach to land until it was too low for recovery to be effected."	Descending below glide slope	Crashed while descending below glide slope	Pilot actions	0	0	0	0	0	0	0	1	0	0	0	CVR	LAW = London Airways Control Zone APP = Gatwick Approach ?? = unknown. CPT = Captain COP = Co-pilot F/E = Flight engineer RDO-... = Radio transmission by ,,,	[None provided]
273	0	10	Afghan 701	05/Jan/69	1969	Tailstrike	http://tailstrike.com/050169.htm	https://www.webcitation.org/6EhXmwmyD?url=http://www.gatwickaviationsociety.org.uk/YA-FAR.asp	B727	Afghanistan	2	United Kingdom	50	8	54	62	48	14	0.23						Approach	4	Destroyed	4	[None provided]	"The accident was the result of the commander inadvertently allowing the aircraft to descend below the glide slope during the final stage of an approach to land until it was too low for recovery to be effected."	Descending below glide slope	Crashed while descending below glide slope	Pilot actions	0	0	0	0	0	0	0	1	0	0	0	CVR	LAW = London Airways Control Zone APP = Gatwick Approach ?? = unknown. CPT = Captain COP = Co-pilot F/E = Flight engineer RDO-... = Radio transmission by ,,,	[None provided]		ATC
274	1	10	Afghan 701	05/Jan/69	1969	Tailstrike	http://tailstrike.com/050169.htm	https://www.webcitation.org/6EhXmwmyD?url=http://www.gatwickaviationsociety.org.uk/YA-FAR.asp	B727	Afghanistan	2	United Kingdom	50	8	54	62	48	14	0.23						Approach	4	Destroyed	4	[None provided]	"The accident was the result of the commander inadvertently allowing the aircraft to descend below the glide slope during the final stage of an approach to land until it was too low for recovery to be effected."	Descending below glide slope	Crashed while descending below glide slope	Pilot actions	0	0	0	0	0	0	0	1	0	0	0	CVR	LAW = London Airways Control Zone APP = Gatwick Approach ?? = unknown. CPT = Captain COP = Co-pilot F/E = Flight engineer RDO-... = Radio transmission by ,,,	[None provided]		Captain
275	0	10	Afghan 701	05/Jan/69	1969	Tailstrike	http://tailstrike.com/050169.htm	https://www.webcitation.org/6EhXmwmyD?url=http://www.gatwickaviationsociety.org.uk/YA-FAR.asp	B727	Afghanistan	2	United Kingdom	50	8	54	62	48	14	0.23						Approach	4	Destroyed	4	[None provided]	"The accident was the result of the commander inadvertently allowing the aircraft to descend below the glide slope during the final stage of an approach to land until it was too low for recovery to be effected."	Descending below glide slope	Crashed while descending below glide slope	Pilot actions	0	0	0	0	0	0	0	1	0	0	0	CVR	LAW = London Airways Control Zone APP = Gatwick Approach ?? = unknown. CPT = Captain COP = Co-pilot F/E = Flight engineer RDO-... = Radio transmission by ,,,	[None provided]		ATC
276	1	10	Afghan 701	05/Jan/69	1969	Tailstrike	http://tailstrike.com/050169.htm	https://www.webcitation.org/6EhXmwmyD?url=http://www.gatwickaviationsociety.org.uk/YA-FAR.asp	B727	Afghanistan	2	United Kingdom	50	8	54	62	48	14	0.23						Approach	4	Destroyed	4	[None provided]	"The accident was the result of the commander inadvertently allowing the aircraft to descend below the glide slope during the final stage of an approach to land until it was too low for recovery to be effected."	Descending below glide slope	Crashed while descending below glide slope	Pilot actions	0	0	0	0	0	0	0	1	0	0	0	CVR	LAW = London Airways Control Zone APP = Gatwick Approach ?? = unknown. CPT = Captain COP = Co-pilot F/E = Flight engineer RDO-... = Radio transmission by ,,,	[None provided]		Captain
277	0	10	Afghan 701	05/Jan/69	1969	Tailstrike	http://tailstrike.com/050169.htm	https://www.webcitation.org/6EhXmwmyD?url=http://www.gatwickaviationsociety.org.uk/YA-FAR.asp	B727	Afghanistan	2	United Kingdom	50	8	54	62	48	14	0.23						Approach	4	Destroyed	4	[None provided]	"The accident was the result of the commander inadvertently allowing the aircraft to descend below the glide slope during the final stage of an approach to land until it was too low for recovery to be effected."	Descending below glide slope	Crashed while descending below glide slope	Pilot actions	0	0	0	0	0	0	0	1	0	0	0	CVR	LAW = London Airways Control Zone APP = Gatwick Approach ?? = unknown. CPT = Captain COP = Co-pilot F/E = Flight engineer RDO-... = Radio transmission by ,,,	[None provided]		Unclear
278	1	10	Afghan 701	05/Jan/69	1969	Tailstrike	http://tailstrike.com/050169.htm	https://www.webcitation.org/6EhXmwmyD?url=http://www.gatwickaviationsociety.org.uk/YA-FAR.asp	B727	Afghanistan	2	United Kingdom	50	8	54	62	48	14	0.23						Approach	4	Destroyed	4	[None provided]	"The accident was the result of the commander inadvertently allowing the aircraft to descend below the glide slope during the final stage of an approach to land until it was too low for recovery to be effected."	Descending below glide slope	Crashed while descending below glide slope	Pilot actions	0	0	0	0	0	0	0	1	0	0	0	CVR	LAW = London Airways Control Zone APP = Gatwick Approach ?? = unknown. CPT = Captain COP = Co-pilot F/E = Flight engineer RDO-... = Radio transmission by ,,,	[None provided]		Flight engineer
279	0	10	Afghan 701	05/Jan/69	1969	Tailstrike	http://tailstrike.com/050169.htm	https://www.webcitation.org/6EhXmwmyD?url=http://www.gatwickaviationsociety.org.uk/YA-FAR.asp	B727	Afghanistan	2	United Kingdom	50	8	54	62	48	14	0.23						Approach		Destroyed		[None provided]	"The accident was the result of the commander inadvertently allowing the aircraft to descend below the glide slope during the final stage of an approach to land until it was too low for recovery to be effected."	Descending below glide slope	Crashed while descending below glide slope	Pilot actions	0	0	0	0	0	0	0	1	0	0	0	CVR	LAW = London Airways Control Zone APP = Gatwick Approach ?? = unknown. CPT = Captain COP = Co-pilot F/E = Flight engineer RDO-... = Radio transmission by ,,,	[None provided]
280	1	10	Afghan 701	05/Jan/69	1969	Tailstrike	http://tailstrike.com/050169.htm	https://www.webcitation.org/6EhXmwmyD?url=http://www.gatwickaviationsociety.org.uk/YA-FAR.asp	B727	Afghanistan	2	United Kingdom	50	8	54	62	48	14	0.23						Approach	4	Destroyed	4	[None provided]	"The accident was the result of the commander inadvertently allowing the aircraft to descend below the glide slope during the final stage of an approach to land until it was too low for recovery to be effected."	Descending below glide slope	Crashed while descending below glide slope	Pilot actions	0	0	0	0	0	0	0	1	0	0	0	CVR	LAW = London Airways Control Zone APP = Gatwick Approach ?? = unknown. CPT = Captain COP = Co-pilot F/E = Flight engineer RDO-... = Radio transmission by ,,,	[None provided]		Captain
281	1	10	Afghan 701	05/Jan/69	1969	Tailstrike	http://tailstrike.com/050169.htm	https://www.webcitation.org/6EhXmwmyD?url=http://www.gatwickaviationsociety.org.uk/YA-FAR.asp	B727	Afghanistan	2	United Kingdom	50	8	54	62	48	14	0.23						Approach	4	Destroyed	4	[None provided]	"The accident was the result of the commander inadvertently allowing the aircraft to descend below the glide slope during the final stage of an approach to land until it was too low for recovery to be effected."	Descending below glide slope	Crashed while descending below glide slope	Pilot actions	0	0	0	0	0	0	0	1	0	0	0	CVR	LAW = London Airways Control Zone APP = Gatwick Approach ?? = unknown. CPT = Captain COP = Co-pilot F/E = Flight engineer RDO-... = Radio transmission by ,,,	[None provided]		Captain
282	1	10	Afghan 701	05/Jan/69	1969	Tailstrike	http://tailstrike.com/050169.htm	https://www.webcitation.org/6EhXmwmyD?url=http://www.gatwickaviationsociety.org.uk/YA-FAR.asp	B727	Afghanistan	2	United Kingdom	50	8	54	62	48	14	0.23						Approach	4	Destroyed	4	[None provided]	"The accident was the result of the commander inadvertently allowing the aircraft to descend below the glide slope during the final stage of an approach to land until it was too low for recovery to be effected."	Descending below glide slope	Crashed while descending below glide slope	Pilot actions	0	0	0	0	0	0	0	1	0	0	0	CVR	LAW = London Airways Control Zone APP = Gatwick Approach ?? = unknown. CPT = Captain COP = Co-pilot F/E = Flight engineer RDO-... = Radio transmission by ,,,	[None provided]		First Officer
283	1	10	Afghan 701	05/Jan/69	1969	Tailstrike	http://tailstrike.com/050169.htm	https://www.webcitation.org/6EhXmwmyD?url=http://www.gatwickaviationsociety.org.uk/YA-FAR.asp	B727	Afghanistan	2	United Kingdom	50	8	54	62	48	14	0.23						Approach	4	Destroyed	4	[None provided]	"The accident was the result of the commander inadvertently allowing the aircraft to descend below the glide slope during the final stage of an approach to land until it was too low for recovery to be effected."	Descending below glide slope	Crashed while descending below glide slope	Pilot actions	0	0	0	0	0	0	0	1	0	0	0	CVR	LAW = London Airways Control Zone APP = Gatwick Approach ?? = unknown. CPT = Captain COP = Co-pilot F/E = Flight engineer RDO-... = Radio transmission by ,,,	[None provided]		Captain
284	1	10	Afghan 701	05/Jan/69	1969	Tailstrike	http://tailstrike.com/050169.htm	https://www.webcitation.org/6EhXmwmyD?url=http://www.gatwickaviationsociety.org.uk/YA-FAR.asp	B727	Afghanistan	2	United Kingdom	50	8	54	62	48	14	0.23						Approach	4	Destroyed	4	[None provided]	"The accident was the result of the commander inadvertently allowing the aircraft to descend below the glide slope during the final stage of an approach to land until it was too low for recovery to be effected."	Descending below glide slope	Crashed while descending below glide slope	Pilot actions	0	0	0	0	0	0	0	1	0	0	0	CVR	LAW = London Airways Control Zone APP = Gatwick Approach ?? = unknown. CPT = Captain COP = Co-pilot F/E = Flight engineer RDO-... = Radio transmission by ,,,	[None provided]		First Officer
285	1	10	Afghan 701	05/Jan/69	1969	Tailstrike	http://tailstrike.com/050169.htm	https://www.webcitation.org/6EhXmwmyD?url=http://www.gatwickaviationsociety.org.uk/YA-FAR.asp	B727	Afghanistan	2	United Kingdom	50	8	54	62	48	14	0.23						Approach	4	Destroyed	4	[None provided]	"The accident was the result of the commander inadvertently allowing the aircraft to descend below the glide slope during the final stage of an approach to land until it was too low for recovery to be effected."	Descending below glide slope	Crashed while descending below glide slope	Pilot actions	0	0	0	0	0	0	0	1	0	0	0	CVR	LAW = London Airways Control Zone APP = Gatwick Approach ?? = unknown. CPT = Captain COP = Co-pilot F/E = Flight engineer RDO-... = Radio transmission by ,,,	[None provided]		Captain
286	0	10	Afghan 701	05/Jan/69	1969	Tailstrike	http://tailstrike.com/050169.htm	https://www.webcitation.org/6EhXmwmyD?url=http://www.gatwickaviationsociety.org.uk/YA-FAR.asp	B727	Afghanistan	2	United Kingdom	50	8	54	62	48	14	0.23						Approach	4	Destroyed	4	[None provided]	"The accident was the result of the commander inadvertently allowing the aircraft to descend below the glide slope during the final stage of an approach to land until it was too low for recovery to be effected."	Descending below glide slope	Crashed while descending below glide slope	Pilot actions	0	0	0	0	0	0	0	1	0	0	0	CVR	LAW = London Airways Control Zone APP = Gatwick Approach ?? = unknown. CPT = Captain COP = Co-pilot F/E = Flight engineer RDO-... = Radio transmission by ,,,	[None provided]		ATC
287	0	10	Afghan 701	05/Jan/69	1969	Tailstrike	http://tailstrike.com/050169.htm	https://www.webcitation.org/6EhXmwmyD?url=http://www.gatwickaviationsociety.org.uk/YA-FAR.asp	B727	Afghanistan	2	United Kingdom	50	8	54	62	48	14	0.23						Approach	4	Destroyed	4	[None provided]	"The accident was the result of the commander inadvertently allowing the aircraft to descend below the glide slope during the final stage of an approach to land until it was too low for recovery to be effected."	Descending below glide slope	Crashed while descending below glide slope	Pilot actions	0	0	0	0	0	0	0	1	0	0	0	CVR	LAW = London Airways Control Zone APP = Gatwick Approach ?? = unknown. CPT = Captain COP = Co-pilot F/E = Flight engineer RDO-... = Radio transmission by ,,,	[None provided]		ATC
288	1	10	Afghan 701	05/Jan/69	1969	Tailstrike	http://tailstrike.com/050169.htm	https://www.webcitation.org/6EhXmwmyD?url=http://www.gatwickaviationsociety.org.uk/YA-FAR.asp	B727	Afghanistan	2	United Kingdom	50	8	54	62	48	14	0.23						Approach	4	Destroyed	4	[None provided]	"The accident was the result of the commander inadvertently allowing the aircraft to descend below the glide slope during the final stage of an approach to land until it was too low for recovery to be effected."	Descending below glide slope	Crashed while descending below glide slope	Pilot actions	0	0	0	0	0	0	0	1	0	0	0	CVR	LAW = London Airways Control Zone APP = Gatwick Approach ?? = unknown. CPT = Captain COP = Co-pilot F/E = Flight engineer RDO-... = Radio transmission by ,,,	[None provided]		Captain
289	0	10	Afghan 701	05/Jan/69	1969	Tailstrike	http://tailstrike.com/050169.htm	https://www.webcitation.org/6EhXmwmyD?url=http://www.gatwickaviationsociety.org.uk/YA-FAR.asp	B727	Afghanistan	2	United Kingdom	50	8	54	62	48	14	0.23						Approach		Destroyed		[None provided]	"The accident was the result of the commander inadvertently allowing the aircraft to descend below the glide slope during the final stage of an approach to land until it was too low for recovery to be effected."	Descending below glide slope	Crashed while descending below glide slope	Pilot actions	0	0	0	0	0	0	0	1	0	0	0	CVR	LAW = London Airways Control Zone APP = Gatwick Approach ?? = unknown. CPT = Captain COP = Co-pilot F/E = Flight engineer RDO-... = Radio transmission by ,,,	[None provided]	0.29
290	1	10	Afghan 701	05/Jan/69	1969	Tailstrike	http://tailstrike.com/050169.htm	https://www.webcitation.org/6EhXmwmyD?url=http://www.gatwickaviationsociety.org.uk/YA-FAR.asp	B727	Afghanistan	2	United Kingdom	50	8	54	62	48	14	0.23						Approach	4	Destroyed	4	[None provided]	"The accident was the result of the commander inadvertently allowing the aircraft to descend below the glide slope during the final stage of an approach to land until it was too low for recovery to be effected."	Descending below glide slope	Crashed while descending below glide slope	Pilot actions	0	0	0	0	0	0	0	1	0	0	0	CVR	LAW = London Airways Control Zone APP = Gatwick Approach ?? = unknown. CPT = Captain COP = Co-pilot F/E = Flight engineer RDO-... = Radio transmission by ,,,	[None provided]		Captain
291	1	10	Afghan 701	05/Jan/69	1969	Tailstrike	http://tailstrike.com/050169.htm	https://www.webcitation.org/6EhXmwmyD?url=http://www.gatwickaviationsociety.org.uk/YA-FAR.asp	B727	Afghanistan	2	United Kingdom	50	8	54	62	48	14	0.23						Approach	4	Destroyed	4	[None provided]	"The accident was the result of the commander inadvertently allowing the aircraft to descend below the glide slope during the final stage of an approach to land until it was too low for recovery to be effected."	Descending below glide slope	Crashed while descending below glide slope	Pilot actions	0	0	0	0	0	0	0	1	0	0	0	CVR	LAW = London Airways Control Zone APP = Gatwick Approach ?? = unknown. CPT = Captain COP = Co-pilot F/E = Flight engineer RDO-... = Radio transmission by ,,,	[None provided]		Captain
292	1	10	Afghan 701	05/Jan/69	1969	Tailstrike	http://tailstrike.com/050169.htm	https://www.webcitation.org/6EhXmwmyD?url=http://www.gatwickaviationsociety.org.uk/YA-FAR.asp	B727	Afghanistan	2	United Kingdom	50	8	54	62	48	14	0.23						Approach	4	Destroyed	4	[None provided]	"The accident was the result of the commander inadvertently allowing the aircraft to descend below the glide slope during the final stage of an approach to land until it was too low for recovery to be effected."	Descending below glide slope	Crashed while descending below glide slope	Pilot actions	0	0	0	0	0	0	0	1	0	0	0	CVR	LAW = London Airways Control Zone APP = Gatwick Approach ?? = unknown. CPT = Captain COP = Co-pilot F/E = Flight engineer RDO-... = Radio transmission by ,,,	[None provided]		First Officer
293	1	10	Afghan 701	05/Jan/69	1969	Tailstrike	http://tailstrike.com/050169.htm	https://www.webcitation.org/6EhXmwmyD?url=http://www.gatwickaviationsociety.org.uk/YA-FAR.asp	B727	Afghanistan	2	United Kingdom	50	8	54	62	48	14	0.23						Approach	4	Destroyed	4	[None provided]	"The accident was the result of the commander inadvertently allowing the aircraft to descend below the glide slope during the final stage of an approach to land until it was too low for recovery to be effected."	Descending below glide slope	Crashed while descending below glide slope	Pilot actions	0	0	0	0	0	0	0	1	0	0	0	CVR	LAW = London Airways Control Zone APP = Gatwick Approach ?? = unknown. CPT = Captain COP = Co-pilot F/E = Flight engineer RDO-... = Radio transmission by ,,,	[None provided]		First Officer
294	0	10	Afghan 701	05/Jan/69	1969	Tailstrike	http://tailstrike.com/050169.htm	https://www.webcitation.org/6EhXmwmyD?url=http://www.gatwickaviationsociety.org.uk/YA-FAR.asp	B727	Afghanistan	2	United Kingdom	50	8	54	62	48	14	0.23						Approach		Destroyed		[None provided]	"The accident was the result of the commander inadvertently allowing the aircraft to descend below the glide slope during the final stage of an approach to land until it was too low for recovery to be effected."	Descending below glide slope	Crashed while descending below glide slope	Pilot actions	0	0	0	0	0	0	0	1	0	0	0	CVR	LAW = London Airways Control Zone APP = Gatwick Approach ?? = unknown. CPT = Captain COP = Co-pilot F/E = Flight engineer RDO-... = Radio transmission by ,,,	[None provided]
295	0	10	Afghan 701	05/Jan/69	1969	Tailstrike	http://tailstrike.com/050169.htm	https://www.webcitation.org/6EhXmwmyD?url=http://www.gatwickaviationsociety.org.uk/YA-FAR.asp	B727	Afghanistan	2	United Kingdom	50	8	54	62	48	14	0.23						Approach		Destroyed		[None provided]	"The accident was the result of the commander inadvertently allowing the aircraft to descend below the glide slope during the final stage of an approach to land until it was too low for recovery to be effected."	Descending below glide slope	Crashed while descending below glide slope	Pilot actions	0	0	0	0	0	0	0	1	0	0	0	CVR	LAW = London Airways Control Zone APP = Gatwick Approach ?? = unknown. CPT = Captain COP = Co-pilot F/E = Flight engineer RDO-... = Radio transmission by ,,,	[None provided]
296	0	10	Afghan 701	05/Jan/69	1969	Tailstrike	http://tailstrike.com/050169.htm	https://www.webcitation.org/6EhXmwmyD?url=http://www.gatwickaviationsociety.org.uk/YA-FAR.asp	B727	Afghanistan	2	United Kingdom	50	8	54	62	48	14	0.23						Approach	4	Destroyed	4	[None provided]	"The accident was the result of the commander inadvertently allowing the aircraft to descend below the glide slope during the final stage of an approach to land until it was too low for recovery to be effected."	Descending below glide slope	Crashed while descending below glide slope	Pilot actions	0	0	0	0	0	0	0	1	0	0	0	CVR	LAW = London Airways Control Zone APP = Gatwick Approach ?? = unknown. CPT = Captain COP = Co-pilot F/E = Flight engineer RDO-... = Radio transmission by ,,,	[None provided]		ATC
297	1	10	Afghan 701	05/Jan/69	1969	Tailstrike	http://tailstrike.com/050169.htm	https://www.webcitation.org/6EhXmwmyD?url=http://www.gatwickaviationsociety.org.uk/YA-FAR.asp	B727	Afghanistan	2	United Kingdom	50	8	54	62	48	14	0.23						Approach	4	Destroyed	4	[None provided]	"The accident was the result of the commander inadvertently allowing the aircraft to descend below the glide slope during the final stage of an approach to land until it was too low for recovery to be effected."	Descending below glide slope	Crashed while descending below glide slope	Pilot actions	0	0	0	0	0	0	0	1	0	0	0	CVR	LAW = London Airways Control Zone APP = Gatwick Approach ?? = unknown. CPT = Captain COP = Co-pilot F/E = Flight engineer RDO-... = Radio transmission by ,,,	[None provided]		Captain
298	1	10	Afghan 701	05/Jan/69	1969	Tailstrike	http://tailstrike.com/050169.htm	https://www.webcitation.org/6EhXmwmyD?url=http://www.gatwickaviationsociety.org.uk/YA-FAR.asp	B727	Afghanistan	2	United Kingdom	50	8	54	62	48	14	0.23						Approach	4	Destroyed	4	[None provided]	"The accident was the result of the commander inadvertently allowing the aircraft to descend below the glide slope during the final stage of an approach to land until it was too low for recovery to be effected."	Descending below glide slope	Crashed while descending below glide slope	Pilot actions	0	0	0	0	0	0	0	1	0	0	0	CVR	LAW = London Airways Control Zone APP = Gatwick Approach ?? = unknown. CPT = Captain COP = Co-pilot F/E = Flight engineer RDO-... = Radio transmission by ,,,	[None provided]		First Officer
299	1	10	Afghan 701	05/Jan/69	1969	Tailstrike	http://tailstrike.com/050169.htm	https://www.webcitation.org/6EhXmwmyD?url=http://www.gatwickaviationsociety.org.uk/YA-FAR.asp	B727	Afghanistan	2	United Kingdom	50	8	54	62	48	14	0.23						Approach	4	Destroyed	4	[None provided]	"The accident was the result of the commander inadvertently allowing the aircraft to descend below the glide slope during the final stage of an approach to land until it was too low for recovery to be effected."	Descending below glide slope	Crashed while descending below glide slope	Pilot actions	0	0	0	0	0	0	0	1	0	0	0	CVR	LAW = London Airways Control Zone APP = Gatwick Approach ?? = unknown. CPT = Captain COP = Co-pilot F/E = Flight engineer RDO-... = Radio transmission by ,,,	[None provided]		Captain
300	1	10	Afghan 701	05/Jan/69	1969	Tailstrike	http://tailstrike.com/050169.htm	https://www.webcitation.org/6EhXmwmyD?url=http://www.gatwickaviationsociety.org.uk/YA-FAR.asp	B727	Afghanistan	2	United Kingdom	50	8	54	62	48	14	0.23						Approach	4	Destroyed	4	[None provided]	"The accident was the result of the commander inadvertently allowing the aircraft to descend below the glide slope during the final stage of an approach to land until it was too low for recovery to be effected."	Descending below glide slope	Crashed while descending below glide slope	Pilot actions	0	0	0	0	0	0	0	1	0	0	0	CVR	LAW = London Airways Control Zone APP = Gatwick Approach ?? = unknown. CPT = Captain COP = Co-pilot F/E = Flight engineer RDO-... = Radio transmission by ,,,	[None provided]		First Officer
301	1	10	Afghan 701	05/Jan/69	1969	Tailstrike	http://tailstrike.com/050169.htm	https://www.webcitation.org/6EhXmwmyD?url=http://www.gatwickaviationsociety.org.uk/YA-FAR.asp	B727	Afghanistan	2	United Kingdom	50	8	54	62	48	14	0.23						Approach	4	Destroyed	4	[None provided]	"The accident was the result of the commander inadvertently allowing the aircraft to descend below the glide slope during the final stage of an approach to land until it was too low for recovery to be effected."	Descending below glide slope	Crashed while descending below glide slope	Pilot actions	0	0	0	0	0	0	0	1	0	0	0	CVR	LAW = London Airways Control Zone APP = Gatwick Approach ?? = unknown. CPT = Captain COP = Co-pilot F/E = Flight engineer RDO-... = Radio transmission by ,,,	[None provided]		First Officer
302	1	10	Afghan 701	05/Jan/69	1969	Tailstrike	http://tailstrike.com/050169.htm	https://www.webcitation.org/6EhXmwmyD?url=http://www.gatwickaviationsociety.org.uk/YA-FAR.asp	B727	Afghanistan	2	United Kingdom	50	8	54	62	48	14	0.23						Approach	4	Destroyed	4	[None provided]	"The accident was the result of the commander inadvertently allowing the aircraft to descend below the glide slope during the final stage of an approach to land until it was too low for recovery to be effected."	Descending below glide slope	Crashed while descending below glide slope	Pilot actions	0	0	0	0	0	0	0	1	0	0	0	CVR	LAW = London Airways Control Zone APP = Gatwick Approach ?? = unknown. CPT = Captain COP = Co-pilot F/E = Flight engineer RDO-... = Radio transmission by ,,,	[None provided]		Captain
303	0	10	Afghan 701	05/Jan/69	1969	Tailstrike	http://tailstrike.com/050169.htm	https://www.webcitation.org/6EhXmwmyD?url=http://www.gatwickaviationsociety.org.uk/YA-FAR.asp	B727	Afghanistan	2	United Kingdom	50	8	54	62	48	14	0.23						Approach		Destroyed		[None provided]	"The accident was the result of the commander inadvertently allowing the aircraft to descend below the glide slope during the final stage of an approach to land until it was too low for recovery to be effected."	Descending below glide slope	Crashed while descending below glide slope	Pilot actions	0	0	0	0	0	0	0	1	0	0	0	CVR	LAW = London Airways Control Zone APP = Gatwick Approach ?? = unknown. CPT = Captain COP = Co-pilot F/E = Flight engineer RDO-... = Radio transmission by ,,,	[None provided]
304	1	10	Afghan 701	05/Jan/69	1969	Tailstrike	http://tailstrike.com/050169.htm	https://www.webcitation.org/6EhXmwmyD?url=http://www.gatwickaviationsociety.org.uk/YA-FAR.asp	B727	Afghanistan	2	United Kingdom	50	8	54	62	48	14	0.23						Approach	4	Destroyed	4	[None provided]	"The accident was the result of the commander inadvertently allowing the aircraft to descend below the glide slope during the final stage of an approach to land until it was too low for recovery to be effected."	Descending below glide slope	Crashed while descending below glide slope	Pilot actions	0	0	0	0	0	0	0	1	0	0	0	CVR	LAW = London Airways Control Zone APP = Gatwick Approach ?? = unknown. CPT = Captain COP = Co-pilot F/E = Flight engineer RDO-... = Radio transmission by ,,,	[None provided]		Flight engineer
305	1	10	Afghan 701	05/Jan/69	1969	Tailstrike	http://tailstrike.com/050169.htm	https://www.webcitation.org/6EhXmwmyD?url=http://www.gatwickaviationsociety.org.uk/YA-FAR.asp	B727	Afghanistan	2	United Kingdom	50	8	54	62	48	14	0.23						Approach	4	Destroyed	4	[None provided]	"The accident was the result of the commander inadvertently allowing the aircraft to descend below the glide slope during the final stage of an approach to land until it was too low for recovery to be effected."	Descending below glide slope	Crashed while descending below glide slope	Pilot actions	0	0	0	0	0	0	0	1	0	0	0	CVR	LAW = London Airways Control Zone APP = Gatwick Approach ?? = unknown. CPT = Captain COP = Co-pilot F/E = Flight engineer RDO-... = Radio transmission by ,,,	[None provided]		First Officer
306	1	10	Afghan 701	05/Jan/69	1969	Tailstrike	http://tailstrike.com/050169.htm	https://www.webcitation.org/6EhXmwmyD?url=http://www.gatwickaviationsociety.org.uk/YA-FAR.asp	B727	Afghanistan	2	United Kingdom	50	8	54	62	48	14	0.23						Approach	4	Destroyed	4	[None provided]	"The accident was the result of the commander inadvertently allowing the aircraft to descend below the glide slope during the final stage of an approach to land until it was too low for recovery to be effected."	Descending below glide slope	Crashed while descending below glide slope	Pilot actions	0	0	0	0	0	0	0	1	0	0	0	CVR	LAW = London Airways Control Zone APP = Gatwick Approach ?? = unknown. CPT = Captain COP = Co-pilot F/E = Flight engineer RDO-... = Radio transmission by ,,,	[None provided]		Flight engineer
307	1	10	Afghan 701	05/Jan/69	1969	Tailstrike	http://tailstrike.com/050169.htm	https://www.webcitation.org/6EhXmwmyD?url=http://www.gatwickaviationsociety.org.uk/YA-FAR.asp	B727	Afghanistan	2	United Kingdom	50	8	54	62	48	14	0.23						Approach	4	Destroyed	4	[None provided]	"The accident was the result of the commander inadvertently allowing the aircraft to descend below the glide slope during the final stage of an approach to land until it was too low for recovery to be effected."	Descending below glide slope	Crashed while descending below glide slope	Pilot actions	0	0	0	0	0	0	0	1	0	0	0	CVR	LAW = London Airways Control Zone APP = Gatwick Approach ?? = unknown. CPT = Captain COP = Co-pilot F/E = Flight engineer RDO-... = Radio transmission by ,,,	[None provided]		First Officer
308	1	10	Afghan 701	05/Jan/69	1969	Tailstrike	http://tailstrike.com/050169.htm	https://www.webcitation.org/6EhXmwmyD?url=http://www.gatwickaviationsociety.org.uk/YA-FAR.asp	B727	Afghanistan	2	United Kingdom	50	8	54	62	48	14	0.23						Approach	4	Destroyed	4	[None provided]	"The accident was the result of the commander inadvertently allowing the aircraft to descend below the glide slope during the final stage of an approach to land until it was too low for recovery to be effected."	Descending below glide slope	Crashed while descending below glide slope	Pilot actions	0	0	0	0	0	0	0	1	0	0	0	CVR	LAW = London Airways Control Zone APP = Gatwick Approach ?? = unknown. CPT = Captain COP = Co-pilot F/E = Flight engineer RDO-... = Radio transmission by ,,,	[None provided]	0.32	Flight engineer
309	0	10	Afghan 701	05/Jan/69	1969	Tailstrike	http://tailstrike.com/050169.htm	https://www.webcitation.org/6EhXmwmyD?url=http://www.gatwickaviationsociety.org.uk/YA-FAR.asp	B727	Afghanistan	2	United Kingdom	50	8	54	62	48	14	0.23						Approach		Destroyed		[None provided]	"The accident was the result of the commander inadvertently allowing the aircraft to descend below the glide slope during the final stage of an approach to land until it was too low for recovery to be effected."	Descending below glide slope	Crashed while descending below glide slope	Pilot actions	0	0	0	0	0	0	0	1	0	0	0	CVR	LAW = London Airways Control Zone APP = Gatwick Approach ?? = unknown. CPT = Captain COP = Co-pilot F/E = Flight engineer RDO-... = Radio transmission by ,,,	[None provided]
310	0	10	Afghan 701	05/Jan/69	1969	Tailstrike	http://tailstrike.com/050169.htm	https://www.webcitation.org/6EhXmwmyD?url=http://www.gatwickaviationsociety.org.uk/YA-FAR.asp	B727	Afghanistan	2	United Kingdom	50	8	54	62	48	14	0.23						Approach		Destroyed		[None provided]	"The accident was the result of the commander inadvertently allowing the aircraft to descend below the glide slope during the final stage of an approach to land until it was too low for recovery to be effected."	Descending below glide slope	Crashed while descending below glide slope	Pilot actions	0	0	0	0	0	0	0	1	0	0	0	CVR	LAW = London Airways Control Zone APP = Gatwick Approach ?? = unknown. CPT = Captain COP = Co-pilot F/E = Flight engineer RDO-... = Radio transmission by ,,,	[None provided]
311	0	10	Afghan 701	05/Jan/69	1969	Tailstrike	http://tailstrike.com/050169.htm	https://www.webcitation.org/6EhXmwmyD?url=http://www.gatwickaviationsociety.org.uk/YA-FAR.asp	B727	Afghanistan	2	United Kingdom	50	8	54	62	48	14	0.23						Approach	4	Destroyed	4	[None provided]	"The accident was the result of the commander inadvertently allowing the aircraft to descend below the glide slope during the final stage of an approach to land until it was too low for recovery to be effected."	Descending below glide slope	Crashed while descending below glide slope	Pilot actions	0	0	0	0	0	0	0	1	0	0	0	CVR	LAW = London Airways Control Zone APP = Gatwick Approach ?? = unknown. CPT = Captain COP = Co-pilot F/E = Flight engineer RDO-... = Radio transmission by ,,,	[None provided]		ATC
312	0	10	Afghan 701	05/Jan/69	1969	Tailstrike	http://tailstrike.com/050169.htm	https://www.webcitation.org/6EhXmwmyD?url=http://www.gatwickaviationsociety.org.uk/YA-FAR.asp	B727	Afghanistan	2	United Kingdom	50	8	54	62	48	14	0.23						Approach		Destroyed		[None provided]	"The accident was the result of the commander inadvertently allowing the aircraft to descend below the glide slope during the final stage of an approach to land until it was too low for recovery to be effected."	Descending below glide slope	Crashed while descending below glide slope	Pilot actions	0	0	0	0	0	0	0	1	0	0	0	CVR	LAW = London Airways Control Zone APP = Gatwick Approach ?? = unknown. CPT = Captain COP = Co-pilot F/E = Flight engineer RDO-... = Radio transmission by ,,,	[None provided]
313	1	10	Afghan 701	05/Jan/69	1969	Tailstrike	http://tailstrike.com/050169.htm	https://www.webcitation.org/6EhXmwmyD?url=http://www.gatwickaviationsociety.org.uk/YA-FAR.asp	B727	Afghanistan	2	United Kingdom	50	8	54	62	48	14	0.23						Approach	4	Destroyed	4	[None provided]	"The accident was the result of the commander inadvertently allowing the aircraft to descend below the glide slope during the final stage of an approach to land until it was too low for recovery to be effected."	Descending below glide slope	Crashed while descending below glide slope	Pilot actions	0	0	0	0	0	0	0	1	0	0	0	CVR	LAW = London Airways Control Zone APP = Gatwick Approach ?? = unknown. CPT = Captain COP = Co-pilot F/E = Flight engineer RDO-... = Radio transmission by ,,,	[None provided]		Captain
314	1	10	Afghan 701	05/Jan/69	1969	Tailstrike	http://tailstrike.com/050169.htm	https://www.webcitation.org/6EhXmwmyD?url=http://www.gatwickaviationsociety.org.uk/YA-FAR.asp	B727	Afghanistan	2	United Kingdom	50	8	54	62	48	14	0.23						Approach	4	Destroyed	4	[None provided]	"The accident was the result of the commander inadvertently allowing the aircraft to descend below the glide slope during the final stage of an approach to land until it was too low for recovery to be effected."	Descending below glide slope	Crashed while descending below glide slope	Pilot actions	0	0	0	0	0	0	0	1	0	0	0	CVR	LAW = London Airways Control Zone APP = Gatwick Approach ?? = unknown. CPT = Captain COP = Co-pilot F/E = Flight engineer RDO-... = Radio transmission by ,,,	[None provided]		Captain
315	1	10	Afghan 701	05/Jan/69	1969	Tailstrike	http://tailstrike.com/050169.htm	https://www.webcitation.org/6EhXmwmyD?url=http://www.gatwickaviationsociety.org.uk/YA-FAR.asp	B727	Afghanistan	2	United Kingdom	50	8	54	62	48	14	0.23						Approach	4	Destroyed	4	[None provided]	"The accident was the result of the commander inadvertently allowing the aircraft to descend below the glide slope during the final stage of an approach to land until it was too low for recovery to be effected."	Descending below glide slope	Crashed while descending below glide slope	Pilot actions	0	0	0	0	0	0	0	1	0	0	0	CVR	LAW = London Airways Control Zone APP = Gatwick Approach ?? = unknown. CPT = Captain COP = Co-pilot F/E = Flight engineer RDO-... = Radio transmission by ,,,	[None provided]	0.33	First Officer
316	1	10	Afghan 701	05/Jan/69	1969	Tailstrike	http://tailstrike.com/050169.htm	https://www.webcitation.org/6EhXmwmyD?url=http://www.gatwickaviationsociety.org.uk/YA-FAR.asp	B727	Afghanistan	2	United Kingdom	50	8	54	62	48	14	0.23						Approach	4	Destroyed	4	[None provided]	"The accident was the result of the commander inadvertently allowing the aircraft to descend below the glide slope during the final stage of an approach to land until it was too low for recovery to be effected."	Descending below glide slope	Crashed while descending below glide slope	Pilot actions	0	0	0	0	0	0	0	1	0	0	0	CVR	LAW = London Airways Control Zone APP = Gatwick Approach ?? = unknown. CPT = Captain COP = Co-pilot F/E = Flight engineer RDO-... = Radio transmission by ,,,	[None provided]		Captain
317	1	10	Afghan 701	05/Jan/69	1969	Tailstrike	http://tailstrike.com/050169.htm	https://www.webcitation.org/6EhXmwmyD?url=http://www.gatwickaviationsociety.org.uk/YA-FAR.asp	B727	Afghanistan	2	United Kingdom	50	8	54	62	48	14	0.23						Approach	4	Destroyed	4	[None provided]	"The accident was the result of the commander inadvertently allowing the aircraft to descend below the glide slope during the final stage of an approach to land until it was too low for recovery to be effected."	Descending below glide slope	Crashed while descending below glide slope	Pilot actions	0	0	0	0	0	0	0	1	0	0	0	CVR	LAW = London Airways Control Zone APP = Gatwick Approach ?? = unknown. CPT = Captain COP = Co-pilot F/E = Flight engineer RDO-... = Radio transmission by ,,,	[None provided]		First Officer
318	0	10	Afghan 701	05/Jan/69	1969	Tailstrike	http://tailstrike.com/050169.htm	https://www.webcitation.org/6EhXmwmyD?url=http://www.gatwickaviationsociety.org.uk/YA-FAR.asp	B727	Afghanistan	2	United Kingdom	50	8	54	62	48	14	0.23						Approach		Destroyed		[None provided]	"The accident was the result of the commander inadvertently allowing the aircraft to descend below the glide slope during the final stage of an approach to land until it was too low for recovery to be effected."	Descending below glide slope	Crashed while descending below glide slope	Pilot actions	0	0	0	0	0	0	0	1	0	0	0	CVR	LAW = London Airways Control Zone APP = Gatwick Approach ?? = unknown. CPT = Captain COP = Co-pilot F/E = Flight engineer RDO-... = Radio transmission by ,,,	[None provided]
319	1	10	Afghan 701	05/Jan/69	1969	Tailstrike	http://tailstrike.com/050169.htm	https://www.webcitation.org/6EhXmwmyD?url=http://www.gatwickaviationsociety.org.uk/YA-FAR.asp	B727	Afghanistan	2	United Kingdom	50	8	54	62	48	14	0.23						Approach	4	Destroyed	4	[None provided]	"The accident was the result of the commander inadvertently allowing the aircraft to descend below the glide slope during the final stage of an approach to land until it was too low for recovery to be effected."	Descending below glide slope	Crashed while descending below glide slope	Pilot actions	0	0	0	0	0	0	0	1	0	0	0	CVR	LAW = London Airways Control Zone APP = Gatwick Approach ?? = unknown. CPT = Captain COP = Co-pilot F/E = Flight engineer RDO-... = Radio transmission by ,,,	[None provided]		First Officer
320	0	11	Avion Airways	20/Mar/69	1969	PCI	http://planecrashinfo.com/cvr690320.htm	http://libraryonline.erau.edu/online-full-text/ntsb/aircraft-accident-reports/AAR70-03.pdf	DC-3	USA	52	USA	52	3	24	27	16	11	0.41						Approach	4	Destroyed	4	[none provided]	"The controlled descent of the aircraft into known below minima weather conditions and the failure of the crew to discontinue the landing attempt upon reaching the decision height. Contributing to the cause are existing regulations which permit an approach to be initiated in conditions well below minima, lack of clarity in the regulations in describing missed approach procedures while following v…	Failure to discontinue landing during poor weather	(crashed on landing)	Pilot actions; Weather	0	0	0	0	0	0	1	1	0	0	0	ATC	N142D: Avion Airways ATC: Air Traffic Control	[none provided]	06.35:33	Aircraft
321	0	11	Avion Airways	20/Mar/69	1969	PCI	http://planecrashinfo.com/cvr690320.htm	http://libraryonline.erau.edu/online-full-text/ntsb/aircraft-accident-reports/AAR70-03.pdf	DC-3	USA	52	USA	52	3	24	27	16	11	0.41						Approach	4	Destroyed	4	[none provided]	"The controlled descent of the aircraft into known below minima weather conditions and the failure of the crew to discontinue the landing attempt upon reaching the decision height. Contributing to the cause are existing regulations which permit an approach to be initiated in conditions well below minima, lack of clarity in the regulations in describing missed approach procedures while following v…	Failure to discontinue landing during poor weather	(crashed on landing)	Pilot actions; Weather	0	0	0	0	0	0	1	1	0	0	0	ATC	N142D: Avion Airways ATC: Air Traffic Control	[none provided]		ATC-1
322	0	11	Avion Airways	20/Mar/69	1969	PCI	http://planecrashinfo.com/cvr690320.htm	http://libraryonline.erau.edu/online-full-text/ntsb/aircraft-accident-reports/AAR70-03.pdf	DC-3	USA	52	USA	52	3	24	27	16	11	0.41						Approach	4	Destroyed	4	[none provided]	"The controlled descent of the aircraft into known below minima weather conditions and the failure of the crew to discontinue the landing attempt upon reaching the decision height. Contributing to the cause are existing regulations which permit an approach to be initiated in conditions well below minima, lack of clarity in the regulations in describing missed approach procedures while following v…	Failure to discontinue landing during poor weather	(crashed on landing)	Pilot actions; Weather	0	0	0	0	0	0	1	1	0	0	0	ATC	N142D: Avion Airways ATC: Air Traffic Control	[none provided]	06.36:18	ATC-1
323	0	11	Avion Airways	20/Mar/69	1969	PCI	http://planecrashinfo.com/cvr690320.htm	http://libraryonline.erau.edu/online-full-text/ntsb/aircraft-accident-reports/AAR70-03.pdf	DC-3	USA	52	USA	52	3	24	27	16	11	0.41						Approach	4	Destroyed	4	[none provided]	"The controlled descent of the aircraft into known below minima weather conditions and the failure of the crew to discontinue the landing attempt upon reaching the decision height. Contributing to the cause are existing regulations which permit an approach to be initiated in conditions well below minima, lack of clarity in the regulations in describing missed approach procedures while following v…	Failure to discontinue landing during poor weather	(crashed on landing)	Pilot actions; Weather	0	0	0	0	0	0	1	1	0	0	0	ATC	N142D: Avion Airways ATC: Air Traffic Control	[none provided]		Aircraft
324	0	11	Avion Airways	20/Mar/69	1969	PCI	http://planecrashinfo.com/cvr690320.htm	http://libraryonline.erau.edu/online-full-text/ntsb/aircraft-accident-reports/AAR70-03.pdf	DC-3	USA	52	USA	52	3	24	27	16	11	0.41						Approach	4	Destroyed	4	[none provided]	"The controlled descent of the aircraft into known below minima weather conditions and the failure of the crew to discontinue the landing attempt upon reaching the decision height. Contributing to the cause are existing regulations which permit an approach to be initiated in conditions well below minima, lack of clarity in the regulations in describing missed approach procedures while following v…	Failure to discontinue landing during poor weather	(crashed on landing)	Pilot actions; Weather	0	0	0	0	0	0	1	1	0	0	0	ATC	N142D: Avion Airways ATC: Air Traffic Control	[none provided]		Aircraft
325	0	11	Avion Airways	20/Mar/69	1969	PCI	http://planecrashinfo.com/cvr690320.htm	http://libraryonline.erau.edu/online-full-text/ntsb/aircraft-accident-reports/AAR70-03.pdf	DC-3	USA	52	USA	52	3	24	27	16	11	0.41						Approach	4	Destroyed	4	[none provided]	"The controlled descent of the aircraft into known below minima weather conditions and the failure of the crew to discontinue the landing attempt upon reaching the decision height. Contributing to the cause are existing regulations which permit an approach to be initiated in conditions well below minima, lack of clarity in the regulations in describing missed approach procedures while following v…	Failure to discontinue landing during poor weather	(crashed on landing)	Pilot actions; Weather	0	0	0	0	0	0	1	1	0	0	0	ATC	N142D: Avion Airways ATC: Air Traffic Control	[none provided]		ATC-1
326	0	11	Avion Airways	20/Mar/69	1969	PCI	http://planecrashinfo.com/cvr690320.htm	http://libraryonline.erau.edu/online-full-text/ntsb/aircraft-accident-reports/AAR70-03.pdf	DC-3	USA	52	USA	52	3	24	27	16	11	0.41						Approach	4	Destroyed	4	[none provided]	"The controlled descent of the aircraft into known below minima weather conditions and the failure of the crew to discontinue the landing attempt upon reaching the decision height. Contributing to the cause are existing regulations which permit an approach to be initiated in conditions well below minima, lack of clarity in the regulations in describing missed approach procedures while following v…	Failure to discontinue landing during poor weather	(crashed on landing)	Pilot actions; Weather	0	0	0	0	0	0	1	1	0	0	0	ATC	N142D: Avion Airways ATC: Air Traffic Control	[none provided]		Aircraft
327	0	11	Avion Airways	20/Mar/69	1969	PCI	http://planecrashinfo.com/cvr690320.htm	http://libraryonline.erau.edu/online-full-text/ntsb/aircraft-accident-reports/AAR70-03.pdf	DC-3	USA	52	USA	52	3	24	27	16	11	0.41						Approach	4	Destroyed	4	[none provided]	"The controlled descent of the aircraft into known below minima weather conditions and the failure of the crew to discontinue the landing attempt upon reaching the decision height. Contributing to the cause are existing regulations which permit an approach to be initiated in conditions well below minima, lack of clarity in the regulations in describing missed approach procedures while following v…	Failure to discontinue landing during poor weather	(crashed on landing)	Pilot actions; Weather	0	0	0	0	0	0	1	1	0	0	0	ATC	N142D: Avion Airways ATC: Air Traffic Control	[none provided]		ATC-1
328	0	11	Avion Airways	20/Mar/69	1969	PCI	http://planecrashinfo.com/cvr690320.htm	http://libraryonline.erau.edu/online-full-text/ntsb/aircraft-accident-reports/AAR70-03.pdf	DC-3	USA	52	USA	52	3	24	27	16	11	0.41						Approach	4	Destroyed	4	[none provided]	"The controlled descent of the aircraft into known below minima weather conditions and the failure of the crew to discontinue the landing attempt upon reaching the decision height. Contributing to the cause are existing regulations which permit an approach to be initiated in conditions well below minima, lack of clarity in the regulations in describing missed approach procedures while following v…	Failure to discontinue landing during poor weather	(crashed on landing)	Pilot actions; Weather	0	0	0	0	0	0	1	1	0	0	0	ATC	N142D: Avion Airways ATC: Air Traffic Control	[none provided]	06.36:54	Aircraft
329	0	11	Avion Airways	20/Mar/69	1969	PCI	http://planecrashinfo.com/cvr690320.htm	http://libraryonline.erau.edu/online-full-text/ntsb/aircraft-accident-reports/AAR70-03.pdf	DC-3	USA	52	USA	52	3	24	27	16	11	0.41						Approach	4	Destroyed	4	[none provided]	"The controlled descent of the aircraft into known below minima weather conditions and the failure of the crew to discontinue the landing attempt upon reaching the decision height. Contributing to the cause are existing regulations which permit an approach to be initiated in conditions well below minima, lack of clarity in the regulations in describing missed approach procedures while following v…	Failure to discontinue landing during poor weather	(crashed on landing)	Pilot actions; Weather	0	0	0	0	0	0	1	1	0	0	0	ATC	N142D: Avion Airways ATC: Air Traffic Control	[none provided]	06.37:29	Aircraft
330	0	11	Avion Airways	20/Mar/69	1969	PCI	http://planecrashinfo.com/cvr690320.htm	http://libraryonline.erau.edu/online-full-text/ntsb/aircraft-accident-reports/AAR70-03.pdf	DC-3	USA	52	USA	52	3	24	27	16	11	0.41						Approach	4	Destroyed	4	[none provided]	"The controlled descent of the aircraft into known below minima weather conditions and the failure of the crew to discontinue the landing attempt upon reaching the decision height. Contributing to the cause are existing regulations which permit an approach to be initiated in conditions well below minima, lack of clarity in the regulations in describing missed approach procedures while following v…	Failure to discontinue landing during poor weather	(crashed on landing)	Pilot actions; Weather	0	0	0	0	0	0	1	1	0	0	0	ATC	N142D: Avion Airways ATC: Air Traffic Control	[none provided]		ATC-1
331	0	11	Avion Airways	20/Mar/69	1969	PCI	http://planecrashinfo.com/cvr690320.htm	http://libraryonline.erau.edu/online-full-text/ntsb/aircraft-accident-reports/AAR70-03.pdf	DC-3	USA	52	USA	52	3	24	27	16	11	0.41						Approach	4	Destroyed	4	[none provided]	"The controlled descent of the aircraft into known below minima weather conditions and the failure of the crew to discontinue the landing attempt upon reaching the decision height. Contributing to the cause are existing regulations which permit an approach to be initiated in conditions well below minima, lack of clarity in the regulations in describing missed approach procedures while following v…	Failure to discontinue landing during poor weather	(crashed on landing)	Pilot actions; Weather	0	0	0	0	0	0	1	1	0	0	0	ATC	N142D: Avion Airways ATC: Air Traffic Control	[none provided]		Aircraft
332	0	11	Avion Airways	20/Mar/69	1969	PCI	http://planecrashinfo.com/cvr690320.htm	http://libraryonline.erau.edu/online-full-text/ntsb/aircraft-accident-reports/AAR70-03.pdf	DC-3	USA	52	USA	52	3	24	27	16	11	0.41						Approach	4	Destroyed	4	[none provided]	"The controlled descent of the aircraft into known below minima weather conditions and the failure of the crew to discontinue the landing attempt upon reaching the decision height. Contributing to the cause are existing regulations which permit an approach to be initiated in conditions well below minima, lack of clarity in the regulations in describing missed approach procedures while following v…	Failure to discontinue landing during poor weather	(crashed on landing)	Pilot actions; Weather	0	0	0	0	0	0	1	1	0	0	0	ATC	N142D: Avion Airways ATC: Air Traffic Control	[none provided]		ATC-1
333	0	11	Avion Airways	20/Mar/69	1969	PCI	http://planecrashinfo.com/cvr690320.htm	http://libraryonline.erau.edu/online-full-text/ntsb/aircraft-accident-reports/AAR70-03.pdf	DC-3	USA	52	USA	52	3	24	27	16	11	0.41						Approach	4	Destroyed	4	[none provided]	"The controlled descent of the aircraft into known below minima weather conditions and the failure of the crew to discontinue the landing attempt upon reaching the decision height. Contributing to the cause are existing regulations which permit an approach to be initiated in conditions well below minima, lack of clarity in the regulations in describing missed approach procedures while following v…	Failure to discontinue landing during poor weather	(crashed on landing)	Pilot actions; Weather	0	0	0	0	0	0	1	1	0	0	0	ATC	N142D: Avion Airways ATC: Air Traffic Control	[none provided]	06.38:15	Aircraft
334	0	11	Avion Airways	20/Mar/69	1969	PCI	http://planecrashinfo.com/cvr690320.htm	http://libraryonline.erau.edu/online-full-text/ntsb/aircraft-accident-reports/AAR70-03.pdf	DC-3	USA	52	USA	52	3	24	27	16	11	0.41						Approach	4	Destroyed	4	[none provided]	"The controlled descent of the aircraft into known below minima weather conditions and the failure of the crew to discontinue the landing attempt upon reaching the decision height. Contributing to the cause are existing regulations which permit an approach to be initiated in conditions well below minima, lack of clarity in the regulations in describing missed approach procedures while following v…	Failure to discontinue landing during poor weather	(crashed on landing)	Pilot actions; Weather	0	0	0	0	0	0	1	1	0	0	0	ATC	N142D: Avion Airways ATC: Air Traffic Control	[none provided]		ATC-1
335	0	11	Avion Airways	20/Mar/69	1969	PCI	http://planecrashinfo.com/cvr690320.htm	http://libraryonline.erau.edu/online-full-text/ntsb/aircraft-accident-reports/AAR70-03.pdf	DC-3	USA	52	USA	52	3	24	27	16	11	0.41						Approach	4	Destroyed	4	[none provided]	"The controlled descent of the aircraft into known below minima weather conditions and the failure of the crew to discontinue the landing attempt upon reaching the decision height. Contributing to the cause are existing regulations which permit an approach to be initiated in conditions well below minima, lack of clarity in the regulations in describing missed approach procedures while following v…	Failure to discontinue landing during poor weather	(crashed on landing)	Pilot actions; Weather	0	0	0	0	0	0	1	1	0	0	0	ATC	N142D: Avion Airways ATC: Air Traffic Control	[none provided]	06.39:05	Aircraft
336	0	11	Avion Airways	20/Mar/69	1969	PCI	http://planecrashinfo.com/cvr690320.htm	http://libraryonline.erau.edu/online-full-text/ntsb/aircraft-accident-reports/AAR70-03.pdf	DC-3	USA	52	USA	52	3	24	27	16	11	0.41						Approach	4	Destroyed	4	[none provided]	"The controlled descent of the aircraft into known below minima weather conditions and the failure of the crew to discontinue the landing attempt upon reaching the decision height. Contributing to the cause are existing regulations which permit an approach to be initiated in conditions well below minima, lack of clarity in the regulations in describing missed approach procedures while following v…	Failure to discontinue landing during poor weather	(crashed on landing)	Pilot actions; Weather	0	0	0	0	0	0	1	1	0	0	0	ATC	N142D: Avion Airways ATC: Air Traffic Control	[none provided]	06.43:41	Aircraft
337	0	11	Avion Airways	20/Mar/69	1969	PCI	http://planecrashinfo.com/cvr690320.htm	http://libraryonline.erau.edu/online-full-text/ntsb/aircraft-accident-reports/AAR70-03.pdf	DC-3	USA	52	USA	52	3	24	27	16	11	0.41						Approach	4	Destroyed	4	[none provided]	"The controlled descent of the aircraft into known below minima weather conditions and the failure of the crew to discontinue the landing attempt upon reaching the decision height. Contributing to the cause are existing regulations which permit an approach to be initiated in conditions well below minima, lack of clarity in the regulations in describing missed approach procedures while following v…	Failure to discontinue landing during poor weather	(crashed on landing)	Pilot actions; Weather	0	0	0	0	0	0	1	1	0	0	0	ATC	N142D: Avion Airways ATC: Air Traffic Control	[none provided]		ATC-1
338	0	11	Avion Airways	20/Mar/69	1969	PCI	http://planecrashinfo.com/cvr690320.htm	http://libraryonline.erau.edu/online-full-text/ntsb/aircraft-accident-reports/AAR70-03.pdf	DC-3	USA	52	USA	52	3	24	27	16	11	0.41						Approach	4	Destroyed	4	[none provided]	"The controlled descent of the aircraft into known below minima weather conditions and the failure of the crew to discontinue the landing attempt upon reaching the decision height. Contributing to the cause are existing regulations which permit an approach to be initiated in conditions well below minima, lack of clarity in the regulations in describing missed approach procedures while following v…	Failure to discontinue landing during poor weather	(crashed on landing)	Pilot actions; Weather	0	0	0	0	0	0	1	1	0	0	0	ATC	N142D: Avion Airways ATC: Air Traffic Control	[none provided]		Aircraft
339	0	11	Avion Airways	20/Mar/69	1969	PCI	http://planecrashinfo.com/cvr690320.htm	http://libraryonline.erau.edu/online-full-text/ntsb/aircraft-accident-reports/AAR70-03.pdf	DC-3	USA	52	USA	52	3	24	27	16	11	0.41						Approach	4	Destroyed	4	[none provided]	"The controlled descent of the aircraft into known below minima weather conditions and the failure of the crew to discontinue the landing attempt upon reaching the decision height. Contributing to the cause are existing regulations which permit an approach to be initiated in conditions well below minima, lack of clarity in the regulations in describing missed approach procedures while following v…	Failure to discontinue landing during poor weather	(crashed on landing)	Pilot actions; Weather	0	0	0	0	0	0	1	1	0	0	0	ATC	N142D: Avion Airways ATC: Air Traffic Control	[none provided]		ATC-1
340	0	11	Avion Airways	20/Mar/69	1969	PCI	http://planecrashinfo.com/cvr690320.htm	http://libraryonline.erau.edu/online-full-text/ntsb/aircraft-accident-reports/AAR70-03.pdf	DC-3	USA	52	USA	52	3	24	27	16	11	0.41						Approach	4	Destroyed	4	[none provided]	"The controlled descent of the aircraft into known below minima weather conditions and the failure of the crew to discontinue the landing attempt upon reaching the decision height. Contributing to the cause are existing regulations which permit an approach to be initiated in conditions well below minima, lack of clarity in the regulations in describing missed approach procedures while following v…	Failure to discontinue landing during poor weather	(crashed on landing)	Pilot actions; Weather	0	0	0	0	0	0	1	1	0	0	0	ATC	N142D: Avion Airways ATC: Air Traffic Control	[none provided]		Aircraft
341	0	11	Avion Airways	20/Mar/69	1969	PCI	http://planecrashinfo.com/cvr690320.htm	http://libraryonline.erau.edu/online-full-text/ntsb/aircraft-accident-reports/AAR70-03.pdf	DC-3	USA	52	USA	52	3	24	27	16	11	0.41						Approach	4	Destroyed	4	[none provided]	"The controlled descent of the aircraft into known below minima weather conditions and the failure of the crew to discontinue the landing attempt upon reaching the decision height. Contributing to the cause are existing regulations which permit an approach to be initiated in conditions well below minima, lack of clarity in the regulations in describing missed approach procedures while following v…	Failure to discontinue landing during poor weather	(crashed on landing)	Pilot actions; Weather	0	0	0	0	0	0	1	1	0	0	0	ATC	N142D: Avion Airways ATC: Air Traffic Control	[none provided]	06.43:51	ATC-1
342	0	11	Avion Airways	20/Mar/69	1969	PCI	http://planecrashinfo.com/cvr690320.htm	http://libraryonline.erau.edu/online-full-text/ntsb/aircraft-accident-reports/AAR70-03.pdf	DC-3	USA	52	USA	52	3	24	27	16	11	0.41						Approach	4	Destroyed	4	[none provided]	"The controlled descent of the aircraft into known below minima weather conditions and the failure of the crew to discontinue the landing attempt upon reaching the decision height. Contributing to the cause are existing regulations which permit an approach to be initiated in conditions well below minima, lack of clarity in the regulations in describing missed approach procedures while following v…	Failure to discontinue landing during poor weather	(crashed on landing)	Pilot actions; Weather	0	0	0	0	0	0	1	1	0	0	0	ATC	N142D: Avion Airways ATC: Air Traffic Control	[none provided]	06.44:00	Aircraft
343	0	11	Avion Airways	20/Mar/69	1969	PCI	http://planecrashinfo.com/cvr690320.htm	http://libraryonline.erau.edu/online-full-text/ntsb/aircraft-accident-reports/AAR70-03.pdf	DC-3	USA	52	USA	52	3	24	27	16	11	0.41						Approach	4	Destroyed	4	[none provided]	"The controlled descent of the aircraft into known below minima weather conditions and the failure of the crew to discontinue the landing attempt upon reaching the decision height. Contributing to the cause are existing regulations which permit an approach to be initiated in conditions well below minima, lack of clarity in the regulations in describing missed approach procedures while following v…	Failure to discontinue landing during poor weather	(crashed on landing)	Pilot actions; Weather	0	0	0	0	0	0	1	1	0	0	0	ATC	N142D: Avion Airways ATC: Air Traffic Control	[none provided]		ATC-1
344	0	11	Avion Airways	20/Mar/69	1969	PCI	http://planecrashinfo.com/cvr690320.htm	http://libraryonline.erau.edu/online-full-text/ntsb/aircraft-accident-reports/AAR70-03.pdf	DC-3	USA	52	USA	52	3	24	27	16	11	0.41						Approach	4	Destroyed	4	[none provided]	"The controlled descent of the aircraft into known below minima weather conditions and the failure of the crew to discontinue the landing attempt upon reaching the decision height. Contributing to the cause are existing regulations which permit an approach to be initiated in conditions well below minima, lack of clarity in the regulations in describing missed approach procedures while following v…	Failure to discontinue landing during poor weather	(crashed on landing)	Pilot actions; Weather	0	0	0	0	0	0	1	1	0	0	0	ATC	N142D: Avion Airways ATC: Air Traffic Control	[none provided]	06.46:47	Aircraft
345	0	11	Avion Airways	20/Mar/69	1969	PCI	http://planecrashinfo.com/cvr690320.htm	http://libraryonline.erau.edu/online-full-text/ntsb/aircraft-accident-reports/AAR70-03.pdf	DC-3	USA	52	USA	52	3	24	27	16	11	0.41						Approach	4	Destroyed	4	[none provided]	"The controlled descent of the aircraft into known below minima weather conditions and the failure of the crew to discontinue the landing attempt upon reaching the decision height. Contributing to the cause are existing regulations which permit an approach to be initiated in conditions well below minima, lack of clarity in the regulations in describing missed approach procedures while following v…	Failure to discontinue landing during poor weather	(crashed on landing)	Pilot actions; Weather	0	0	0	0	0	0	1	1	0	0	0	ATC	N142D: Avion Airways ATC: Air Traffic Control	[none provided]		ATC-1
346	0	11	Avion Airways	20/Mar/69	1969	PCI	http://planecrashinfo.com/cvr690320.htm	http://libraryonline.erau.edu/online-full-text/ntsb/aircraft-accident-reports/AAR70-03.pdf	DC-3	USA	52	USA	52	3	24	27	16	11	0.41						Approach	4	Destroyed	4	[none provided]	"The controlled descent of the aircraft into known below minima weather conditions and the failure of the crew to discontinue the landing attempt upon reaching the decision height. Contributing to the cause are existing regulations which permit an approach to be initiated in conditions well below minima, lack of clarity in the regulations in describing missed approach procedures while following v…	Failure to discontinue landing during poor weather	(crashed on landing)	Pilot actions; Weather	0	0	0	0	0	0	1	1	0	0	0	ATC	N142D: Avion Airways ATC: Air Traffic Control	[none provided]		Aircraft
347	0	11	Avion Airways	20/Mar/69	1969	PCI	http://planecrashinfo.com/cvr690320.htm	http://libraryonline.erau.edu/online-full-text/ntsb/aircraft-accident-reports/AAR70-03.pdf	DC-3	USA	52	USA	52	3	24	27	16	11	0.41						Approach	4	Destroyed	4	[none provided]	"The controlled descent of the aircraft into known below minima weather conditions and the failure of the crew to discontinue the landing attempt upon reaching the decision height. Contributing to the cause are existing regulations which permit an approach to be initiated in conditions well below minima, lack of clarity in the regulations in describing missed approach procedures while following v…	Failure to discontinue landing during poor weather	(crashed on landing)	Pilot actions; Weather	0	0	0	0	0	0	1	1	0	0	0	ATC	N142D: Avion Airways ATC: Air Traffic Control	[none provided]	06.48:05	Aircraft
348	0	11	Avion Airways	20/Mar/69	1969	PCI	http://planecrashinfo.com/cvr690320.htm	http://libraryonline.erau.edu/online-full-text/ntsb/aircraft-accident-reports/AAR70-03.pdf	DC-3	USA	52	USA	52	3	24	27	16	11	0.41						Approach	4	Destroyed	4	[none provided]	"The controlled descent of the aircraft into known below minima weather conditions and the failure of the crew to discontinue the landing attempt upon reaching the decision height. Contributing to the cause are existing regulations which permit an approach to be initiated in conditions well below minima, lack of clarity in the regulations in describing missed approach procedures while following v…	Failure to discontinue landing during poor weather	(crashed on landing)	Pilot actions; Weather	0	0	0	0	0	0	1	1	0	0	0	ATC	N142D: Avion Airways ATC: Air Traffic Control	[none provided]		ATC-1
349	0	11	Avion Airways	20/Mar/69	1969	PCI	http://planecrashinfo.com/cvr690320.htm	http://libraryonline.erau.edu/online-full-text/ntsb/aircraft-accident-reports/AAR70-03.pdf	DC-3	USA	52	USA	52	3	24	27	16	11	0.41						Approach	4	Destroyed	4	[none provided]	"The controlled descent of the aircraft into known below minima weather conditions and the failure of the crew to discontinue the landing attempt upon reaching the decision height. Contributing to the cause are existing regulations which permit an approach to be initiated in conditions well below minima, lack of clarity in the regulations in describing missed approach procedures while following v…	Failure to discontinue landing during poor weather	(crashed on landing)	Pilot actions; Weather	0	0	0	0	0	0	1	1	0	0	0	ATC	N142D: Avion Airways ATC: Air Traffic Control	[none provided]		Aircraft
350	0	11	Avion Airways	20/Mar/69	1969	PCI	http://planecrashinfo.com/cvr690320.htm	http://libraryonline.erau.edu/online-full-text/ntsb/aircraft-accident-reports/AAR70-03.pdf	DC-3	USA	52	USA	52	3	24	27	16	11	0.41						Approach	4	Destroyed	4	[none provided]	"The controlled descent of the aircraft into known below minima weather conditions and the failure of the crew to discontinue the landing attempt upon reaching the decision height. Contributing to the cause are existing regulations which permit an approach to be initiated in conditions well below minima, lack of clarity in the regulations in describing missed approach procedures while following v…	Failure to discontinue landing during poor weather	(crashed on landing)	Pilot actions; Weather	0	0	0	0	0	0	1	1	0	0	0	ATC	N142D: Avion Airways ATC: Air Traffic Control	[none provided]		ATC-1
351	0	11	Avion Airways	20/Mar/69	1969	PCI	http://planecrashinfo.com/cvr690320.htm	http://libraryonline.erau.edu/online-full-text/ntsb/aircraft-accident-reports/AAR70-03.pdf	DC-3	USA	52	USA	52	3	24	27	16	11	0.41						Approach	4	Destroyed	4	[none provided]	"The controlled descent of the aircraft into known below minima weather conditions and the failure of the crew to discontinue the landing attempt upon reaching the decision height. Contributing to the cause are existing regulations which permit an approach to be initiated in conditions well below minima, lack of clarity in the regulations in describing missed approach procedures while following v…	Failure to discontinue landing during poor weather	(crashed on landing)	Pilot actions; Weather	0	0	0	0	0	0	1	1	0	0	0	ATC	N142D: Avion Airways ATC: Air Traffic Control	[none provided]		Aircraft
352	0	11	Avion Airways	20/Mar/69	1969	PCI	http://planecrashinfo.com/cvr690320.htm	http://libraryonline.erau.edu/online-full-text/ntsb/aircraft-accident-reports/AAR70-03.pdf	DC-3	USA	52	USA	52	3	24	27	16	11	0.41						Approach	4	Destroyed	4	[none provided]	"The controlled descent of the aircraft into known below minima weather conditions and the failure of the crew to discontinue the landing attempt upon reaching the decision height. Contributing to the cause are existing regulations which permit an approach to be initiated in conditions well below minima, lack of clarity in the regulations in describing missed approach procedures while following v…	Failure to discontinue landing during poor weather	(crashed on landing)	Pilot actions; Weather	0	0	0	0	0	0	1	1	0	0	0	ATC	N142D: Avion Airways ATC: Air Traffic Control	[none provided]	06.48:55	ATC-1
353	0	11	Avion Airways	20/Mar/69	1969	PCI	http://planecrashinfo.com/cvr690320.htm	http://libraryonline.erau.edu/online-full-text/ntsb/aircraft-accident-reports/AAR70-03.pdf	DC-3	USA	52	USA	52	3	24	27	16	11	0.41						Approach	4	Destroyed	4	[none provided]	"The controlled descent of the aircraft into known below minima weather conditions and the failure of the crew to discontinue the landing attempt upon reaching the decision height. Contributing to the cause are existing regulations which permit an approach to be initiated in conditions well below minima, lack of clarity in the regulations in describing missed approach procedures while following v…	Failure to discontinue landing during poor weather	(crashed on landing)	Pilot actions; Weather	0	0	0	0	0	0	1	1	0	0	0	ATC	N142D: Avion Airways ATC: Air Traffic Control	[none provided]		Aircraft
354	0	11	Avion Airways	20/Mar/69	1969	PCI	http://planecrashinfo.com/cvr690320.htm	http://libraryonline.erau.edu/online-full-text/ntsb/aircraft-accident-reports/AAR70-03.pdf	DC-3	USA	52	USA	52	3	24	27	16	11	0.41						Approach	4	Destroyed	4	[none provided]	"The controlled descent of the aircraft into known below minima weather conditions and the failure of the crew to discontinue the landing attempt upon reaching the decision height. Contributing to the cause are existing regulations which permit an approach to be initiated in conditions well below minima, lack of clarity in the regulations in describing missed approach procedures while following v…	Failure to discontinue landing during poor weather	(crashed on landing)	Pilot actions; Weather	0	0	0	0	0	0	1	1	0	0	0	ATC	N142D: Avion Airways ATC: Air Traffic Control	[none provided]		ATC-1
355	0	11	Avion Airways	20/Mar/69	1969	PCI	http://planecrashinfo.com/cvr690320.htm	http://libraryonline.erau.edu/online-full-text/ntsb/aircraft-accident-reports/AAR70-03.pdf	DC-3	USA	52	USA	52	3	24	27	16	11	0.41						Approach	4	Destroyed	4	[none provided]	"The controlled descent of the aircraft into known below minima weather conditions and the failure of the crew to discontinue the landing attempt upon reaching the decision height. Contributing to the cause are existing regulations which permit an approach to be initiated in conditions well below minima, lack of clarity in the regulations in describing missed approach procedures while following v…	Failure to discontinue landing during poor weather	(crashed on landing)	Pilot actions; Weather	0	0	0	0	0	0	1	1	0	0	0	ATC	N142D: Avion Airways ATC: Air Traffic Control	[none provided]		Aircraft
356	0	11	Avion Airways	20/Mar/69	1969	PCI	http://planecrashinfo.com/cvr690320.htm	http://libraryonline.erau.edu/online-full-text/ntsb/aircraft-accident-reports/AAR70-03.pdf	DC-3	USA	52	USA	52	3	24	27	16	11	0.41						Approach	4	Destroyed	4	[none provided]	"The controlled descent of the aircraft into known below minima weather conditions and the failure of the crew to discontinue the landing attempt upon reaching the decision height. Contributing to the cause are existing regulations which permit an approach to be initiated in conditions well below minima, lack of clarity in the regulations in describing missed approach procedures while following v…	Failure to discontinue landing during poor weather	(crashed on landing)	Pilot actions; Weather	0	0	0	0	0	0	1	1	0	0	0	ATC	N142D: Avion Airways ATC: Air Traffic Control	[none provided]		ATC-1
357	0	11	Avion Airways	20/Mar/69	1969	PCI	http://planecrashinfo.com/cvr690320.htm	http://libraryonline.erau.edu/online-full-text/ntsb/aircraft-accident-reports/AAR70-03.pdf	DC-3	USA	52	USA	52	3	24	27	16	11	0.41						Approach	4	Destroyed	4	[none provided]	"The controlled descent of the aircraft into known below minima weather conditions and the failure of the crew to discontinue the landing attempt upon reaching the decision height. Contributing to the cause are existing regulations which permit an approach to be initiated in conditions well below minima, lack of clarity in the regulations in describing missed approach procedures while following v…	Failure to discontinue landing during poor weather	(crashed on landing)	Pilot actions; Weather	0	0	0	0	0	0	1	1	0	0	0	ATC	N142D: Avion Airways ATC: Air Traffic Control	[none provided]		Aircraft
358	0	11	Avion Airways	20/Mar/69	1969	PCI	http://planecrashinfo.com/cvr690320.htm	http://libraryonline.erau.edu/online-full-text/ntsb/aircraft-accident-reports/AAR70-03.pdf	DC-3	USA	52	USA	52	3	24	27	16	11	0.41						Approach	4	Destroyed	4	[none provided]	"The controlled descent of the aircraft into known below minima weather conditions and the failure of the crew to discontinue the landing attempt upon reaching the decision height. Contributing to the cause are existing regulations which permit an approach to be initiated in conditions well below minima, lack of clarity in the regulations in describing missed approach procedures while following v…	Failure to discontinue landing during poor weather	(crashed on landing)	Pilot actions; Weather	0	0	0	0	0	0	1	1	0	0	0	ATC	N142D: Avion Airways ATC: Air Traffic Control	[none provided]		ATC-1
359	0	11	Avion Airways	20/Mar/69	1969	PCI	http://planecrashinfo.com/cvr690320.htm	http://libraryonline.erau.edu/online-full-text/ntsb/aircraft-accident-reports/AAR70-03.pdf	DC-3	USA	52	USA	52	3	24	27	16	11	0.41						Approach	4	Destroyed	4	[none provided]	"The controlled descent of the aircraft into known below minima weather conditions and the failure of the crew to discontinue the landing attempt upon reaching the decision height. Contributing to the cause are existing regulations which permit an approach to be initiated in conditions well below minima, lack of clarity in the regulations in describing missed approach procedures while following v…	Failure to discontinue landing during poor weather	(crashed on landing)	Pilot actions; Weather	0	0	0	0	0	0	1	1	0	0	0	ATC	N142D: Avion Airways ATC: Air Traffic Control	[none provided]	06.49:24	Aircraft
360	0	11	Avion Airways	20/Mar/69	1969	PCI	http://planecrashinfo.com/cvr690320.htm	http://libraryonline.erau.edu/online-full-text/ntsb/aircraft-accident-reports/AAR70-03.pdf	DC-3	USA	52	USA	52	3	24	27	16	11	0.41						Approach	4	Destroyed	4	[none provided]	"The controlled descent of the aircraft into known below minima weather conditions and the failure of the crew to discontinue the landing attempt upon reaching the decision height. Contributing to the cause are existing regulations which permit an approach to be initiated in conditions well below minima, lack of clarity in the regulations in describing missed approach procedures while following v…	Failure to discontinue landing during poor weather	(crashed on landing)	Pilot actions; Weather	0	0	0	0	0	0	1	1	0	0	0	ATC	N142D: Avion Airways ATC: Air Traffic Control	[none provided]	06.49:58	ATC-1
361	0	11	Avion Airways	20/Mar/69	1969	PCI	http://planecrashinfo.com/cvr690320.htm	http://libraryonline.erau.edu/online-full-text/ntsb/aircraft-accident-reports/AAR70-03.pdf	DC-3	USA	52	USA	52	3	24	27	16	11	0.41						Approach	4	Destroyed	4	[none provided]	"The controlled descent of the aircraft into known below minima weather conditions and the failure of the crew to discontinue the landing attempt upon reaching the decision height. Contributing to the cause are existing regulations which permit an approach to be initiated in conditions well below minima, lack of clarity in the regulations in describing missed approach procedures while following v…	Failure to discontinue landing during poor weather	(crashed on landing)	Pilot actions; Weather	0	0	0	0	0	0	1	1	0	0	0	ATC	N142D: Avion Airways ATC: Air Traffic Control	[none provided]		Aircraft
362	0	11	Avion Airways	20/Mar/69	1969	PCI	http://planecrashinfo.com/cvr690320.htm	http://libraryonline.erau.edu/online-full-text/ntsb/aircraft-accident-reports/AAR70-03.pdf	DC-3	USA	52	USA	52	3	24	27	16	11	0.41						Approach	4	Destroyed	4	[none provided]	"The controlled descent of the aircraft into known below minima weather conditions and the failure of the crew to discontinue the landing attempt upon reaching the decision height. Contributing to the cause are existing regulations which permit an approach to be initiated in conditions well below minima, lack of clarity in the regulations in describing missed approach procedures while following v…	Failure to discontinue landing during poor weather	(crashed on landing)	Pilot actions; Weather	0	0	0	0	0	0	1	1	0	0	0	ATC	N142D: Avion Airways ATC: Air Traffic Control	[none provided]	06.50:12	Aircraft
363	0	11	Avion Airways	20/Mar/69	1969	PCI	http://planecrashinfo.com/cvr690320.htm	http://libraryonline.erau.edu/online-full-text/ntsb/aircraft-accident-reports/AAR70-03.pdf	DC-3	USA	52	USA	52	3	24	27	16	11	0.41						Approach	4	Destroyed	4	[none provided]	"The controlled descent of the aircraft into known below minima weather conditions and the failure of the crew to discontinue the landing attempt upon reaching the decision height. Contributing to the cause are existing regulations which permit an approach to be initiated in conditions well below minima, lack of clarity in the regulations in describing missed approach procedures while following v…	Failure to discontinue landing during poor weather	(crashed on landing)	Pilot actions; Weather	0	0	0	0	0	0	1	1	0	0	0	ATC	N142D: Avion Airways ATC: Air Traffic Control	[none provided]		ATC-2
364	0	11	Avion Airways	20/Mar/69	1969	PCI	http://planecrashinfo.com/cvr690320.htm	http://libraryonline.erau.edu/online-full-text/ntsb/aircraft-accident-reports/AAR70-03.pdf	DC-3	USA	52	USA	52	3	24	27	16	11	0.41						Approach	4	Destroyed	4	[none provided]	"The controlled descent of the aircraft into known below minima weather conditions and the failure of the crew to discontinue the landing attempt upon reaching the decision height. Contributing to the cause are existing regulations which permit an approach to be initiated in conditions well below minima, lack of clarity in the regulations in describing missed approach procedures while following v…	Failure to discontinue landing during poor weather	(crashed on landing)	Pilot actions; Weather	0	0	0	0	0	0	1	1	0	0	0	ATC	N142D: Avion Airways ATC: Air Traffic Control	[none provided]		Aircraft
365	0	11	Avion Airways	20/Mar/69	1969	PCI	http://planecrashinfo.com/cvr690320.htm	http://libraryonline.erau.edu/online-full-text/ntsb/aircraft-accident-reports/AAR70-03.pdf	DC-3	USA	52	USA	52	3	24	27	16	11	0.41						Approach	4	Destroyed	4	[none provided]	"The controlled descent of the aircraft into known below minima weather conditions and the failure of the crew to discontinue the landing attempt upon reaching the decision height. Contributing to the cause are existing regulations which permit an approach to be initiated in conditions well below minima, lack of clarity in the regulations in describing missed approach procedures while following v…	Failure to discontinue landing during poor weather	(crashed on landing)	Pilot actions; Weather	0	0	0	0	0	0	1	1	0	0	0	ATC	N142D: Avion Airways ATC: Air Traffic Control	[none provided]		ATC-2
366	0	11	Avion Airways	20/Mar/69	1969	PCI	http://planecrashinfo.com/cvr690320.htm	http://libraryonline.erau.edu/online-full-text/ntsb/aircraft-accident-reports/AAR70-03.pdf	DC-3	USA	52	USA	52	3	24	27	16	11	0.41						Approach	4	Destroyed	4	[none provided]	"The controlled descent of the aircraft into known below minima weather conditions and the failure of the crew to discontinue the landing attempt upon reaching the decision height. Contributing to the cause are existing regulations which permit an approach to be initiated in conditions well below minima, lack of clarity in the regulations in describing missed approach procedures while following v…	Failure to discontinue landing during poor weather	(crashed on landing)	Pilot actions; Weather	0	0	0	0	0	0	1	1	0	0	0	ATC	N142D: Avion Airways ATC: Air Traffic Control	[none provided]		Aircraft
367	0	11	Avion Airways	20/Mar/69	1969	PCI	http://planecrashinfo.com/cvr690320.htm	http://libraryonline.erau.edu/online-full-text/ntsb/aircraft-accident-reports/AAR70-03.pdf	DC-3	USA	52	USA	52	3	24	27	16	11	0.41						Approach	4	Destroyed	4	[none provided]	"The controlled descent of the aircraft into known below minima weather conditions and the failure of the crew to discontinue the landing attempt upon reaching the decision height. Contributing to the cause are existing regulations which permit an approach to be initiated in conditions well below minima, lack of clarity in the regulations in describing missed approach procedures while following v…	Failure to discontinue landing during poor weather	(crashed on landing)	Pilot actions; Weather	0	0	0	0	0	0	1	1	0	0	0	ATC	N142D: Avion Airways ATC: Air Traffic Control	[none provided]	06.50:44	ATC-2
368	0	11	Avion Airways	20/Mar/69	1969	PCI	http://planecrashinfo.com/cvr690320.htm	http://libraryonline.erau.edu/online-full-text/ntsb/aircraft-accident-reports/AAR70-03.pdf	DC-3	USA	52	USA	52	3	24	27	16	11	0.41						Approach	4	Destroyed	4	[none provided]	"The controlled descent of the aircraft into known below minima weather conditions and the failure of the crew to discontinue the landing attempt upon reaching the decision height. Contributing to the cause are existing regulations which permit an approach to be initiated in conditions well below minima, lack of clarity in the regulations in describing missed approach procedures while following v…	Failure to discontinue landing during poor weather	(crashed on landing)	Pilot actions; Weather	0	0	0	0	0	0	1	1	0	0	0	ATC	N142D: Avion Airways ATC: Air Traffic Control	[none provided]	06.53:56	Aircraft
369	0	11	Avion Airways	20/Mar/69	1969	PCI	http://planecrashinfo.com/cvr690320.htm	http://libraryonline.erau.edu/online-full-text/ntsb/aircraft-accident-reports/AAR70-03.pdf	DC-3	USA	52	USA	52	3	24	27	16	11	0.41						Approach	4	Destroyed	4	[none provided]	"The controlled descent of the aircraft into known below minima weather conditions and the failure of the crew to discontinue the landing attempt upon reaching the decision height. Contributing to the cause are existing regulations which permit an approach to be initiated in conditions well below minima, lack of clarity in the regulations in describing missed approach procedures while following v…	Failure to discontinue landing during poor weather	(crashed on landing)	Pilot actions; Weather	0	0	0	0	0	0	1	1	0	0	0	ATC	N142D: Avion Airways ATC: Air Traffic Control	[none provided]		ATC-2
370	0	11	Avion Airways	20/Mar/69	1969	PCI	http://planecrashinfo.com/cvr690320.htm	http://libraryonline.erau.edu/online-full-text/ntsb/aircraft-accident-reports/AAR70-03.pdf	DC-3	USA	52	USA	52	3	24	27	16	11	0.41						Approach	4	Destroyed	4	[none provided]	"The controlled descent of the aircraft into known below minima weather conditions and the failure of the crew to discontinue the landing attempt upon reaching the decision height. Contributing to the cause are existing regulations which permit an approach to be initiated in conditions well below minima, lack of clarity in the regulations in describing missed approach procedures while following v…	Failure to discontinue landing during poor weather	(crashed on landing)	Pilot actions; Weather	0	0	0	0	0	0	1	1	0	0	0	ATC	N142D: Avion Airways ATC: Air Traffic Control	[none provided]	06.55:46	ATC-2
371	0	11	Avion Airways	20/Mar/69	1969	PCI	http://planecrashinfo.com/cvr690320.htm	http://libraryonline.erau.edu/online-full-text/ntsb/aircraft-accident-reports/AAR70-03.pdf	DC-3	USA	52	USA	52	3	24	27	16	11	0.41						Approach	4	Destroyed	4	[none provided]	"The controlled descent of the aircraft into known below minima weather conditions and the failure of the crew to discontinue the landing attempt upon reaching the decision height. Contributing to the cause are existing regulations which permit an approach to be initiated in conditions well below minima, lack of clarity in the regulations in describing missed approach procedures while following v…	Failure to discontinue landing during poor weather	(crashed on landing)	Pilot actions; Weather	0	0	0	0	0	0	1	1	0	0	0	ATC	N142D: Avion Airways ATC: Air Traffic Control	[none provided]		ATC-2
372	1	12	Air Canada 621	05/Jul/70	1970	Tailstrike	http://tailstrike.com/050770.htm	https://web.archive.org/web/20050529144217/http://www.avsaf.org/reports/CANADA/1970.07.05_AirCanada_McDonnellDouglasDC-8-63.pdf	DC-8	Canada	13	Canada	13	9	100	109	0	109	1						Landing	5	Destroyed	4	[None provided]	The Canadian investigation report did not conform to ICAO standards and did not contain a probable cause as such.	Miscommunication on arming spoilers (flap/slats)	Premature spoiler deployment on final approach	Crew interaction	0	1	0	0	0	0	0	0	0	0	0	CVR	[None provided]	[None provided]	[None provided]	First Officer
373	1	12	Air Canada 621	05/Jul/70	1970	Tailstrike	http://tailstrike.com/050770.htm	https://web.archive.org/web/20050529144217/http://www.avsaf.org/reports/CANADA/1970.07.05_AirCanada_McDonnellDouglasDC-8-63.pdf	DC-8	Canada	13	Canada	13	9	100	109	0	109	1						Landing	5	Destroyed	4	[None provided]	The Canadian investigation report did not conform to ICAO standards and did not contain a probable cause as such.	Miscommunication on arming spoilers (flap/slats)	Premature spoiler deployment on final approach	Crew interaction	0	1	0	0	0	0	0	0	0	0	0	CVR	[None provided]	[None provided]	[None provided]	Captain
374	1	12	Air Canada 621	05/Jul/70	1970	Tailstrike	http://tailstrike.com/050770.htm	https://web.archive.org/web/20050529144217/http://www.avsaf.org/reports/CANADA/1970.07.05_AirCanada_McDonnellDouglasDC-8-63.pdf	DC-8	Canada	13	Canada	13	9	100	109	0	109	1						Landing	5	Destroyed	4	[None provided]	The Canadian investigation report did not conform to ICAO standards and did not contain a probable cause as such.	Miscommunication on arming spoilers (flap/slats)	Premature spoiler deployment on final approach	Crew interaction	0	1	0	0	0	0	0	0	0	0	0	CVR	[None provided]	[None provided]	[None provided]	First Officer
375	1	12	Air Canada 621	05/Jul/70	1970	Tailstrike	http://tailstrike.com/050770.htm	https://web.archive.org/web/20050529144217/http://www.avsaf.org/reports/CANADA/1970.07.05_AirCanada_McDonnellDouglasDC-8-63.pdf	DC-8	Canada	13	Canada	13	9	100	109	0	109	1						Landing	5	Destroyed	4	[None provided]	The Canadian investigation report did not conform to ICAO standards and did not contain a probable cause as such.	Miscommunication on arming spoilers (flap/slats)	Premature spoiler deployment on final approach	Crew interaction	0	1	0	0	0	0	0	0	0	0	0	CVR	[None provided]	[None provided]	[None provided]	Captain
376	1	12	Air Canada 621	05/Jul/70	1970	Tailstrike	http://tailstrike.com/050770.htm	https://web.archive.org/web/20050529144217/http://www.avsaf.org/reports/CANADA/1970.07.05_AirCanada_McDonnellDouglasDC-8-63.pdf	DC-8	Canada	13	Canada	13	9	100	109	0	109	1						Landing	5	Destroyed	4	[None provided]	The Canadian investigation report did not conform to ICAO standards and did not contain a probable cause as such.	Miscommunication on arming spoilers (flap/slats)	Premature spoiler deployment on final approach	Crew interaction	0	1	0	0	0	0	0	0	0	0	0	CVR	[None provided]	[None provided]	[None provided]	First Officer
377	1	12	Air Canada 621	05/Jul/70	1970	Tailstrike	http://tailstrike.com/050770.htm	https://web.archive.org/web/20050529144217/http://www.avsaf.org/reports/CANADA/1970.07.05_AirCanada_McDonnellDouglasDC-8-63.pdf	DC-8	Canada	13	Canada	13	9	100	109	0	109	1						Landing	5	Destroyed	4	[None provided]	The Canadian investigation report did not conform to ICAO standards and did not contain a probable cause as such.	Miscommunication on arming spoilers (flap/slats)	Premature spoiler deployment on final approach	Crew interaction	0	1	0	0	0	0	0	0	0	0	0	CVR	[None provided]	[None provided]	[None provided]	First Officer
378	1	12	Air Canada 621	05/Jul/70	1970	Tailstrike	http://tailstrike.com/050770.htm	https://web.archive.org/web/20050529144217/http://www.avsaf.org/reports/CANADA/1970.07.05_AirCanada_McDonnellDouglasDC-8-63.pdf	DC-8	Canada	13	Canada	13	9	100	109	0	109	1						Landing	5	Destroyed	4	[None provided]	The Canadian investigation report did not conform to ICAO standards and did not contain a probable cause as such.	Miscommunication on arming spoilers (flap/slats)	Premature spoiler deployment on final approach	Crew interaction	0	1	0	0	0	0	0	0	0	0	0	CVR	[None provided]	[None provided]	[None provided]	Flight Engineer
379	1	12	Air Canada 621	05/Jul/70	1970	Tailstrike	http://tailstrike.com/050770.htm	https://web.archive.org/web/20050529144217/http://www.avsaf.org/reports/CANADA/1970.07.05_AirCanada_McDonnellDouglasDC-8-63.pdf	DC-8	Canada	13	Canada	13	9	100	109	0	109	1						Landing	5	Destroyed	4	[None provided]	The Canadian investigation report did not conform to ICAO standards and did not contain a probable cause as such.	Miscommunication on arming spoilers (flap/slats)	Premature spoiler deployment on final approach	Crew interaction	0	1	0	0	0	0	0	0	0	0	0	CVR	[None provided]	[None provided]	[None provided]	First Officer
380	1	12	Air Canada 621	05/Jul/70	1970	Tailstrike	http://tailstrike.com/050770.htm	https://web.archive.org/web/20050529144217/http://www.avsaf.org/reports/CANADA/1970.07.05_AirCanada_McDonnellDouglasDC-8-63.pdf	DC-8	Canada	13	Canada	13	9	100	109	0	109	1						Landing	5	Destroyed	4	[None provided]	The Canadian investigation report did not conform to ICAO standards and did not contain a probable cause as such.	Miscommunication on arming spoilers (flap/slats)	Premature spoiler deployment on final approach	Crew interaction	0	1	0	0	0	0	0	0	0	0	0	CVR	[None provided]	[None provided]	[None provided]	First Officer
381	1	12	Air Canada 621	05/Jul/70	1970	Tailstrike	http://tailstrike.com/050770.htm	https://web.archive.org/web/20050529144217/http://www.avsaf.org/reports/CANADA/1970.07.05_AirCanada_McDonnellDouglasDC-8-63.pdf	DC-8	Canada	13	Canada	13	9	100	109	0	109	1						Landing	5	Destroyed	4	[None provided]	The Canadian investigation report did not conform to ICAO standards and did not contain a probable cause as such.	Miscommunication on arming spoilers (flap/slats)	Premature spoiler deployment on final approach	Crew interaction	0	1	0	0	0	0	0	0	0	0	0	CVR	[None provided]	[None provided]	[None provided]	Captain
382	1	12	Air Canada 621	05/Jul/70	1970	Tailstrike	http://tailstrike.com/050770.htm	https://web.archive.org/web/20050529144217/http://www.avsaf.org/reports/CANADA/1970.07.05_AirCanada_McDonnellDouglasDC-8-63.pdf	DC-8	Canada	13	Canada	13	9	100	109	0	109	1						Landing	5	Destroyed	4	[None provided]	The Canadian investigation report did not conform to ICAO standards and did not contain a probable cause as such.	Miscommunication on arming spoilers (flap/slats)	Premature spoiler deployment on final approach	Crew interaction	0	1	0	0	0	0	0	0	0	0	0	CVR	[None provided]	[None provided]	[None provided]	Captain
383	1	12	Air Canada 621	05/Jul/70	1970	Tailstrike	http://tailstrike.com/050770.htm	https://web.archive.org/web/20050529144217/http://www.avsaf.org/reports/CANADA/1970.07.05_AirCanada_McDonnellDouglasDC-8-63.pdf	DC-8	Canada	13	Canada	13	9	100	109	0	109	1						Landing	5	Destroyed	4	[None provided]	The Canadian investigation report did not conform to ICAO standards and did not contain a probable cause as such.	Miscommunication on arming spoilers (flap/slats)	Premature spoiler deployment on final approach	Crew interaction	0	1	0	0	0	0	0	0	0	0	0	CVR	[None provided]	[None provided]	[None provided]	First Officer
384	0	12	Air Canada 621	05/Jul/70	1970	Tailstrike	http://tailstrike.com/050770.htm	https://web.archive.org/web/20050529144217/http://www.avsaf.org/reports/CANADA/1970.07.05_AirCanada_McDonnellDouglasDC-8-63.pdf	DC-8	Canada	13	Canada	13	9	100	109	0	109	1						Landing		Destroyed		[None provided]	The Canadian investigation report did not conform to ICAO standards and did not contain a probable cause as such.	Miscommunication on arming spoilers (flap/slats)	Premature spoiler deployment on final approach	Crew interaction	0	1	0	0	0	0	0	0	0	0	0	CVR	[None provided]	[None provided]	[None provided]
385	1	12	Air Canada 621	05/Jul/70	1970	Tailstrike	http://tailstrike.com/050770.htm	https://web.archive.org/web/20050529144217/http://www.avsaf.org/reports/CANADA/1970.07.05_AirCanada_McDonnellDouglasDC-8-63.pdf	DC-8	Canada	13	Canada	13	9	100	109	0	109	1						Landing	5	Destroyed	4	[None provided]	The Canadian investigation report did not conform to ICAO standards and did not contain a probable cause as such.	Miscommunication on arming spoilers (flap/slats)	Premature spoiler deployment on final approach	Crew interaction	0	1	0	0	0	0	0	0	0	0	0	CVR	[None provided]	[None provided]	[None provided]	First Officer
386	1	12	Air Canada 621	05/Jul/70	1970	Tailstrike	http://tailstrike.com/050770.htm	https://web.archive.org/web/20050529144217/http://www.avsaf.org/reports/CANADA/1970.07.05_AirCanada_McDonnellDouglasDC-8-63.pdf	DC-8	Canada	13	Canada	13	9	100	109	0	109	1						Landing	5	Destroyed	4	[None provided]	The Canadian investigation report did not conform to ICAO standards and did not contain a probable cause as such.	Miscommunication on arming spoilers (flap/slats)	Premature spoiler deployment on final approach	Crew interaction	0	1	0	0	0	0	0	0	0	0	0	CVR	[None provided]	[None provided]	[None provided]	First Officer
387	0	12	Air Canada 621	05/Jul/70	1970	Tailstrike	http://tailstrike.com/050770.htm	https://web.archive.org/web/20050529144217/http://www.avsaf.org/reports/CANADA/1970.07.05_AirCanada_McDonnellDouglasDC-8-63.pdf	DC-8	Canada	13	Canada	13	9	100	109	0	109	1						Landing	5	Destroyed	4	[None provided]	The Canadian investigation report did not conform to ICAO standards and did not contain a probable cause as such.	Miscommunication on arming spoilers (flap/slats)	Premature spoiler deployment on final approach	Crew interaction	0	1	0	0	0	0	0	0	0	0	0	CVR	[None provided]	[None provided]	[None provided]	ATC
388	1	12	Air Canada 621	05/Jul/70	1970	Tailstrike	http://tailstrike.com/050770.htm	https://web.archive.org/web/20050529144217/http://www.avsaf.org/reports/CANADA/1970.07.05_AirCanada_McDonnellDouglasDC-8-63.pdf	DC-8	Canada	13	Canada	13	9	100	109	0	109	1						Landing	5	Destroyed	4	[None provided]	The Canadian investigation report did not conform to ICAO standards and did not contain a probable cause as such.	Miscommunication on arming spoilers (flap/slats)	Premature spoiler deployment on final approach	Crew interaction	0	1	0	0	0	0	0	0	0	0	0	CVR	[None provided]	[None provided]	[None provided]	First Officer
389	0	12	Air Canada 621	05/Jul/70	1970	Tailstrike	http://tailstrike.com/050770.htm	https://web.archive.org/web/20050529144217/http://www.avsaf.org/reports/CANADA/1970.07.05_AirCanada_McDonnellDouglasDC-8-63.pdf	DC-8	Canada	13	Canada	13	9	100	109	0	109	1						Landing	5	Destroyed	4	[None provided]	The Canadian investigation report did not conform to ICAO standards and did not contain a probable cause as such.	Miscommunication on arming spoilers (flap/slats)	Premature spoiler deployment on final approach	Crew interaction	0	1	0	0	0	0	0	0	0	0	0	CVR	[None provided]	[None provided]	[None provided]	ATC
390	1	12	Air Canada 621	05/Jul/70	1970	Tailstrike	http://tailstrike.com/050770.htm	https://web.archive.org/web/20050529144217/http://www.avsaf.org/reports/CANADA/1970.07.05_AirCanada_McDonnellDouglasDC-8-63.pdf	DC-8	Canada	13	Canada	13	9	100	109	0	109	1						Landing	5	Destroyed	4	[None provided]	The Canadian investigation report did not conform to ICAO standards and did not contain a probable cause as such.	Miscommunication on arming spoilers (flap/slats)	Premature spoiler deployment on final approach	Crew interaction	0	1	0	0	0	0	0	0	0	0	0	CVR	[None provided]	[None provided]	[None provided]	First Officer
391	1	12	Air Canada 621	05/Jul/70	1970	Tailstrike	http://tailstrike.com/050770.htm	https://web.archive.org/web/20050529144217/http://www.avsaf.org/reports/CANADA/1970.07.05_AirCanada_McDonnellDouglasDC-8-63.pdf	DC-8	Canada	13	Canada	13	9	100	109	0	109	1						Landing	5	Destroyed	4	[None provided]	The Canadian investigation report did not conform to ICAO standards and did not contain a probable cause as such.	Miscommunication on arming spoilers (flap/slats)	Premature spoiler deployment on final approach	Crew interaction	0	1	0	0	0	0	0	0	0	0	0	CVR	[None provided]	[None provided]	[None provided]	Captain
392	0	12	Air Canada 621	05/Jul/70	1970	Tailstrike	http://tailstrike.com/050770.htm	https://web.archive.org/web/20050529144217/http://www.avsaf.org/reports/CANADA/1970.07.05_AirCanada_McDonnellDouglasDC-8-63.pdf	DC-8	Canada	13	Canada	13	9	100	109	0	109	1						Landing		Destroyed		[None provided]	The Canadian investigation report did not conform to ICAO standards and did not contain a probable cause as such.	Miscommunication on arming spoilers (flap/slats)	Premature spoiler deployment on final approach	Crew interaction	0	1	0	0	0	0	0	0	0	0	0	CVR	[None provided]	[None provided]	[None provided]
393	1	12	Air Canada 621	05/Jul/70	1970	Tailstrike	http://tailstrike.com/050770.htm	https://web.archive.org/web/20050529144217/http://www.avsaf.org/reports/CANADA/1970.07.05_AirCanada_McDonnellDouglasDC-8-63.pdf	DC-8	Canada	13	Canada	13	9	100	109	0	109	1						Landing	5	Destroyed	4	[None provided]	The Canadian investigation report did not conform to ICAO standards and did not contain a probable cause as such.	Miscommunication on arming spoilers (flap/slats)	Premature spoiler deployment on final approach	Crew interaction	0	1	0	0	0	0	0	0	0	0	0	CVR	[None provided]	[None provided]	[None provided]	First Officer
394	0	12	Air Canada 621	05/Jul/70	1970	Tailstrike	http://tailstrike.com/050770.htm	https://web.archive.org/web/20050529144217/http://www.avsaf.org/reports/CANADA/1970.07.05_AirCanada_McDonnellDouglasDC-8-63.pdf	DC-8	Canada	13	Canada	13	9	100	109	0	109	1						Landing	5	Destroyed	4	[None provided]	The Canadian investigation report did not conform to ICAO standards and did not contain a probable cause as such.	Miscommunication on arming spoilers (flap/slats)	Premature spoiler deployment on final approach	Crew interaction	0	1	0	0	0	0	0	0	0	0	0	CVR	[None provided]	[None provided]	[None provided]	ATC
395	1	12	Air Canada 621	05/Jul/70	1970	Tailstrike	http://tailstrike.com/050770.htm	https://web.archive.org/web/20050529144217/http://www.avsaf.org/reports/CANADA/1970.07.05_AirCanada_McDonnellDouglasDC-8-63.pdf	DC-8	Canada	13	Canada	13	9	100	109	0	109	1						Landing	5	Destroyed	4	[None provided]	The Canadian investigation report did not conform to ICAO standards and did not contain a probable cause as such.	Miscommunication on arming spoilers (flap/slats)	Premature spoiler deployment on final approach	Crew interaction	0	1	0	0	0	0	0	0	0	0	0	CVR	[None provided]	[None provided]	[None provided]	First Officer
396	1	12	Air Canada 621	05/Jul/70	1970	Tailstrike	http://tailstrike.com/050770.htm	https://web.archive.org/web/20050529144217/http://www.avsaf.org/reports/CANADA/1970.07.05_AirCanada_McDonnellDouglasDC-8-63.pdf	DC-8	Canada	13	Canada	13	9	100	109	0	109	1						Landing	5	Destroyed	4	[None provided]	The Canadian investigation report did not conform to ICAO standards and did not contain a probable cause as such.	Miscommunication on arming spoilers (flap/slats)	Premature spoiler deployment on final approach	Crew interaction	0	1	0	0	0	0	0	0	0	0	0	CVR	[None provided]	[None provided]	[None provided]	First Officer
397	1	12	Air Canada 621	05/Jul/70	1970	Tailstrike	http://tailstrike.com/050770.htm	https://web.archive.org/web/20050529144217/http://www.avsaf.org/reports/CANADA/1970.07.05_AirCanada_McDonnellDouglasDC-8-63.pdf	DC-8	Canada	13	Canada	13	9	100	109	0	109	1						Landing	5	Destroyed	4	[None provided]	The Canadian investigation report did not conform to ICAO standards and did not contain a probable cause as such.	Miscommunication on arming spoilers (flap/slats)	Premature spoiler deployment on final approach	Crew interaction	0	1	0	0	0	0	0	0	0	0	0	CVR	[None provided]	[None provided]	[None provided]	Captain
398	0	12	Air Canada 621	05/Jul/70	1970	Tailstrike	http://tailstrike.com/050770.htm	https://web.archive.org/web/20050529144217/http://www.avsaf.org/reports/CANADA/1970.07.05_AirCanada_McDonnellDouglasDC-8-63.pdf	DC-8	Canada	13	Canada	13	9	100	109	0	109	1						Landing		Destroyed		[None provided]	The Canadian investigation report did not conform to ICAO standards and did not contain a probable cause as such.	Miscommunication on arming spoilers (flap/slats)	Premature spoiler deployment on final approach	Crew interaction	0	1	0	0	0	0	0	0	0	0	0	CVR	[None provided]	[None provided]	[None provided]
399	1	12	Air Canada 621	05/Jul/70	1970	Tailstrike	http://tailstrike.com/050770.htm	https://web.archive.org/web/20050529144217/http://www.avsaf.org/reports/CANADA/1970.07.05_AirCanada_McDonnellDouglasDC-8-63.pdf	DC-8	Canada	13	Canada	13	9	100	109	0	109	1						Landing	5	Destroyed	4	[None provided]	The Canadian investigation report did not conform to ICAO standards and did not contain a probable cause as such.	Miscommunication on arming spoilers (flap/slats)	Premature spoiler deployment on final approach	Crew interaction	0	1	0	0	0	0	0	0	0	0	0	CVR	[None provided]	[None provided]	[None provided]	Captain
400	1	12	Air Canada 621	05/Jul/70	1970	Tailstrike	http://tailstrike.com/050770.htm	https://web.archive.org/web/20050529144217/http://www.avsaf.org/reports/CANADA/1970.07.05_AirCanada_McDonnellDouglasDC-8-63.pdf	DC-8	Canada	13	Canada	13	9	100	109	0	109	1						Landing	5	Destroyed	4	[None provided]	The Canadian investigation report did not conform to ICAO standards and did not contain a probable cause as such.	Miscommunication on arming spoilers (flap/slats)	Premature spoiler deployment on final approach	Crew interaction	0	1	0	0	0	0	0	0	0	0	0	CVR	[None provided]	[None provided]	[None provided]	Flight Engineer
401	1	12	Air Canada 621	05/Jul/70	1970	Tailstrike	http://tailstrike.com/050770.htm	https://web.archive.org/web/20050529144217/http://www.avsaf.org/reports/CANADA/1970.07.05_AirCanada_McDonnellDouglasDC-8-63.pdf	DC-8	Canada	13	Canada	13	9	100	109	0	109	1						Landing	5	Destroyed	4	[None provided]	The Canadian investigation report did not conform to ICAO standards and did not contain a probable cause as such.	Miscommunication on arming spoilers (flap/slats)	Premature spoiler deployment on final approach	Crew interaction	0	1	0	0	0	0	0	0	0	0	0	CVR	[None provided]	[None provided]	[None provided]	Captain
402	1	12	Air Canada 621	05/Jul/70	1970	Tailstrike	http://tailstrike.com/050770.htm	https://web.archive.org/web/20050529144217/http://www.avsaf.org/reports/CANADA/1970.07.05_AirCanada_McDonnellDouglasDC-8-63.pdf	DC-8	Canada	13	Canada	13	9	100	109	0	109	1						Landing	5	Destroyed	4	[None provided]	The Canadian investigation report did not conform to ICAO standards and did not contain a probable cause as such.	Miscommunication on arming spoilers (flap/slats)	Premature spoiler deployment on final approach	Crew interaction	0	1	0	0	0	0	0	0	0	0	0	CVR	[None provided]	[None provided]	[None provided]	Captain
403	1	12	Air Canada 621	05/Jul/70	1970	Tailstrike	http://tailstrike.com/050770.htm	https://web.archive.org/web/20050529144217/http://www.avsaf.org/reports/CANADA/1970.07.05_AirCanada_McDonnellDouglasDC-8-63.pdf	DC-8	Canada	13	Canada	13	9	100	109	0	109	1						Landing	5	Destroyed	4	[None provided]	The Canadian investigation report did not conform to ICAO standards and did not contain a probable cause as such.	Miscommunication on arming spoilers (flap/slats)	Premature spoiler deployment on final approach	Crew interaction	0	1	0	0	0	0	0	0	0	0	0	CVR	[None provided]	[None provided]	[None provided]	First Officer
404	1	12	Air Canada 621	05/Jul/70	1970	Tailstrike	http://tailstrike.com/050770.htm	https://web.archive.org/web/20050529144217/http://www.avsaf.org/reports/CANADA/1970.07.05_AirCanada_McDonnellDouglasDC-8-63.pdf	DC-8	Canada	13	Canada	13	9	100	109	0	109	1						Landing	5	Destroyed	4	[None provided]	The Canadian investigation report did not conform to ICAO standards and did not contain a probable cause as such.	Miscommunication on arming spoilers (flap/slats)	Premature spoiler deployment on final approach	Crew interaction	0	1	0	0	0	0	0	0	0	0	0	CVR	[None provided]	[None provided]	[None provided]	First Officer
405	0	12	Air Canada 621	05/Jul/70	1970	Tailstrike	http://tailstrike.com/050770.htm	https://web.archive.org/web/20050529144217/http://www.avsaf.org/reports/CANADA/1970.07.05_AirCanada_McDonnellDouglasDC-8-63.pdf	DC-8	Canada	13	Canada	13	9	100	109	0	109	1						Landing	5	Destroyed	4	[None provided]	The Canadian investigation report did not conform to ICAO standards and did not contain a probable cause as such.	Miscommunication on arming spoilers (flap/slats)	Premature spoiler deployment on final approach	Crew interaction	0	1	0	0	0	0	0	0	0	0	0	CVR	[None provided]	[None provided]	[None provided]	ATC
406	0	12	Air Canada 621	05/Jul/70	1970	Tailstrike	http://tailstrike.com/050770.htm	https://web.archive.org/web/20050529144217/http://www.avsaf.org/reports/CANADA/1970.07.05_AirCanada_McDonnellDouglasDC-8-63.pdf	DC-8	Canada	13	Canada	13	9	100	109	0	109	1						Landing	5	Destroyed	4	[None provided]	The Canadian investigation report did not conform to ICAO standards and did not contain a probable cause as such.	Miscommunication on arming spoilers (flap/slats)	Premature spoiler deployment on final approach	Crew interaction	0	1	0	0	0	0	0	0	0	0	0	CVR	[None provided]	[None provided]	[None provided]	ATC
407	1	12	Air Canada 621	05/Jul/70	1970	Tailstrike	http://tailstrike.com/050770.htm	https://web.archive.org/web/20050529144217/http://www.avsaf.org/reports/CANADA/1970.07.05_AirCanada_McDonnellDouglasDC-8-63.pdf	DC-8	Canada	13	Canada	13	9	100	109	0	109	1						Landing	5	Destroyed	4	[None provided]	The Canadian investigation report did not conform to ICAO standards and did not contain a probable cause as such.	Miscommunication on arming spoilers (flap/slats)	Premature spoiler deployment on final approach	Crew interaction	0	1	0	0	0	0	0	0	0	0	0	CVR	[None provided]	[None provided]	[None provided]	First Officer
408	0	12	Air Canada 621	05/Jul/70	1970	Tailstrike	http://tailstrike.com/050770.htm	https://web.archive.org/web/20050529144217/http://www.avsaf.org/reports/CANADA/1970.07.05_AirCanada_McDonnellDouglasDC-8-63.pdf	DC-8	Canada	13	Canada	13	9	100	109	0	109	1						Landing	5	Destroyed	4	[None provided]	The Canadian investigation report did not conform to ICAO standards and did not contain a probable cause as such.	Miscommunication on arming spoilers (flap/slats)	Premature spoiler deployment on final approach	Crew interaction	0	1	0	0	0	0	0	0	0	0	0	CVR	[None provided]	[None provided]	[None provided]	ATC
409	0	12	Air Canada 621	05/Jul/70	1970	Tailstrike	http://tailstrike.com/050770.htm	https://web.archive.org/web/20050529144217/http://www.avsaf.org/reports/CANADA/1970.07.05_AirCanada_McDonnellDouglasDC-8-63.pdf	DC-8	Canada	13	Canada	13	9	100	109	0	109	1						Landing		Destroyed		[None provided]	The Canadian investigation report did not conform to ICAO standards and did not contain a probable cause as such.	Miscommunication on arming spoilers (flap/slats)	Premature spoiler deployment on final approach	Crew interaction	0	1	0	0	0	0	0	0	0	0	0	CVR	[None provided]	[None provided]	[None provided]
410	1	12	Air Canada 621	05/Jul/70	1970	Tailstrike	http://tailstrike.com/050770.htm	https://web.archive.org/web/20050529144217/http://www.avsaf.org/reports/CANADA/1970.07.05_AirCanada_McDonnellDouglasDC-8-63.pdf	DC-8	Canada	13	Canada	13	9	100	109	0	109	1						Landing	5	Destroyed	4	[None provided]	The Canadian investigation report did not conform to ICAO standards and did not contain a probable cause as such.	Miscommunication on arming spoilers (flap/slats)	Premature spoiler deployment on final approach	Crew interaction	0	1	0	0	0	0	0	0	0	0	0	CVR	[None provided]	[None provided]	[None provided]	First Officer
411	1	12	Air Canada 621	05/Jul/70	1970	Tailstrike	http://tailstrike.com/050770.htm	https://web.archive.org/web/20050529144217/http://www.avsaf.org/reports/CANADA/1970.07.05_AirCanada_McDonnellDouglasDC-8-63.pdf	DC-8	Canada	13	Canada	13	9	100	109	0	109	1						Landing	5	Destroyed	4	[None provided]	The Canadian investigation report did not conform to ICAO standards and did not contain a probable cause as such.	Miscommunication on arming spoilers (flap/slats)	Premature spoiler deployment on final approach	Crew interaction	0	1	0	0	0	0	0	0	0	0	0	CVR	[None provided]	[None provided]	[None provided]	Captain
412	1	12	Air Canada 621	05/Jul/70	1970	Tailstrike	http://tailstrike.com/050770.htm	https://web.archive.org/web/20050529144217/http://www.avsaf.org/reports/CANADA/1970.07.05_AirCanada_McDonnellDouglasDC-8-63.pdf	DC-8	Canada	13	Canada	13	9	100	109	0	109	1						Landing	5	Destroyed	4	[None provided]	The Canadian investigation report did not conform to ICAO standards and did not contain a probable cause as such.	Miscommunication on arming spoilers (flap/slats)	Premature spoiler deployment on final approach	Crew interaction	0	1	0	0	0	0	0	0	0	0	0	CVR	[None provided]	[None provided]	[None provided]	First Officer
413	1	12	Air Canada 621	05/Jul/70	1970	Tailstrike	http://tailstrike.com/050770.htm	https://web.archive.org/web/20050529144217/http://www.avsaf.org/reports/CANADA/1970.07.05_AirCanada_McDonnellDouglasDC-8-63.pdf	DC-8	Canada	13	Canada	13	9	100	109	0	109	1						Landing	5	Destroyed	4	[None provided]	The Canadian investigation report did not conform to ICAO standards and did not contain a probable cause as such.	Miscommunication on arming spoilers (flap/slats)	Premature spoiler deployment on final approach	Crew interaction	0	1	0	0	0	0	0	0	0	0	0	CVR	[None provided]	[None provided]	[None provided]	Captain
414	1	12	Air Canada 621	05/Jul/70	1970	Tailstrike	http://tailstrike.com/050770.htm	https://web.archive.org/web/20050529144217/http://www.avsaf.org/reports/CANADA/1970.07.05_AirCanada_McDonnellDouglasDC-8-63.pdf	DC-8	Canada	13	Canada	13	9	100	109	0	109	1						Landing	5	Destroyed	4	[None provided]	The Canadian investigation report did not conform to ICAO standards and did not contain a probable cause as such.	Miscommunication on arming spoilers (flap/slats)	Premature spoiler deployment on final approach	Crew interaction	0	1	0	0	0	0	0	0	0	0	0	CVR	[None provided]	[None provided]	[None provided]	First Officer
415	1	12	Air Canada 621	05/Jul/70	1970	Tailstrike	http://tailstrike.com/050770.htm	https://web.archive.org/web/20050529144217/http://www.avsaf.org/reports/CANADA/1970.07.05_AirCanada_McDonnellDouglasDC-8-63.pdf	DC-8	Canada	13	Canada	13	9	100	109	0	109	1						Landing	5	Destroyed	4	[None provided]	The Canadian investigation report did not conform to ICAO standards and did not contain a probable cause as such.	Miscommunication on arming spoilers (flap/slats)	Premature spoiler deployment on final approach	Crew interaction	0	1	0	0	0	0	0	0	0	0	0	CVR	[None provided]	[None provided]	[None provided]	Captain
416	0	12	Air Canada 621	05/Jul/70	1970	Tailstrike	http://tailstrike.com/050770.htm	https://web.archive.org/web/20050529144217/http://www.avsaf.org/reports/CANADA/1970.07.05_AirCanada_McDonnellDouglasDC-8-63.pdf	DC-8	Canada	13	Canada	13	9	100	109	0	109	1						Landing		Destroyed		[None provided]	The Canadian investigation report did not conform to ICAO standards and did not contain a probable cause as such.	Miscommunication on arming spoilers (flap/slats)	Premature spoiler deployment on final approach	Crew interaction	0	1	0	0	0	0	0	0	0	0	0	CVR	[None provided]	[None provided]	[None provided]
417	1	12	Air Canada 621	05/Jul/70	1970	Tailstrike	http://tailstrike.com/050770.htm	https://web.archive.org/web/20050529144217/http://www.avsaf.org/reports/CANADA/1970.07.05_AirCanada_McDonnellDouglasDC-8-63.pdf	DC-8	Canada	13	Canada	13	9	100	109	0	109	1						Landing	5	Destroyed	4	[None provided]	The Canadian investigation report did not conform to ICAO standards and did not contain a probable cause as such.	Miscommunication on arming spoilers (flap/slats)	Premature spoiler deployment on final approach	Crew interaction	0	1	0	0	0	0	0	0	0	0	0	CVR	[None provided]	[None provided]	[None provided]	First Officer
418	0	12	Air Canada 621	05/Jul/70	1970	Tailstrike	http://tailstrike.com/050770.htm	https://web.archive.org/web/20050529144217/http://www.avsaf.org/reports/CANADA/1970.07.05_AirCanada_McDonnellDouglasDC-8-63.pdf	DC-8	Canada	13	Canada	13	9	100	109	0	109	1						Landing	5	Destroyed	4	[None provided]	The Canadian investigation report did not conform to ICAO standards and did not contain a probable cause as such.	Miscommunication on arming spoilers (flap/slats)	Premature spoiler deployment on final approach	Crew interaction	0	1	0	0	0	0	0	0	0	0	0	CVR	[None provided]	[None provided]	[None provided]	ATC
419	1	12	Air Canada 621	05/Jul/70	1970	Tailstrike	http://tailstrike.com/050770.htm	https://web.archive.org/web/20050529144217/http://www.avsaf.org/reports/CANADA/1970.07.05_AirCanada_McDonnellDouglasDC-8-63.pdf	DC-8	Canada	13	Canada	13	9	100	109	0	109	1						Landing	5	Destroyed	4	[None provided]	The Canadian investigation report did not conform to ICAO standards and did not contain a probable cause as such.	Miscommunication on arming spoilers (flap/slats)	Premature spoiler deployment on final approach	Crew interaction	0	1	0	0	0	0	0	0	0	0	0	CVR	[None provided]	[None provided]	[None provided]	First Officer
420	1	12	Air Canada 621	05/Jul/70	1970	Tailstrike	http://tailstrike.com/050770.htm	https://web.archive.org/web/20050529144217/http://www.avsaf.org/reports/CANADA/1970.07.05_AirCanada_McDonnellDouglasDC-8-63.pdf	DC-8	Canada	13	Canada	13	9	100	109	0	109	1						Landing	5	Destroyed	4	[None provided]	The Canadian investigation report did not conform to ICAO standards and did not contain a probable cause as such.	Miscommunication on arming spoilers (flap/slats)	Premature spoiler deployment on final approach	Crew interaction	0	1	0	0	0	0	0	0	0	0	0	CVR	[None provided]	[None provided]	[None provided]	Flight Engineer
421	1	12	Air Canada 621	05/Jul/70	1970	Tailstrike	http://tailstrike.com/050770.htm	https://web.archive.org/web/20050529144217/http://www.avsaf.org/reports/CANADA/1970.07.05_AirCanada_McDonnellDouglasDC-8-63.pdf	DC-8	Canada	13	Canada	13	9	100	109	0	109	1						Landing	5	Destroyed	4	[None provided]	The Canadian investigation report did not conform to ICAO standards and did not contain a probable cause as such.	Miscommunication on arming spoilers (flap/slats)	Premature spoiler deployment on final approach	Crew interaction	0	1	0	0	0	0	0	0	0	0	0	CVR	[None provided]	[None provided]	[None provided]	Captain
422	0	12	Air Canada 621	05/Jul/70	1970	Tailstrike	http://tailstrike.com/050770.htm	https://web.archive.org/web/20050529144217/http://www.avsaf.org/reports/CANADA/1970.07.05_AirCanada_McDonnellDouglasDC-8-63.pdf	DC-8	Canada	13	Canada	13	9	100	109	0	109	1						Landing		Destroyed		[None provided]	The Canadian investigation report did not conform to ICAO standards and did not contain a probable cause as such.	Miscommunication on arming spoilers (flap/slats)	Premature spoiler deployment on final approach	Crew interaction	0	1	0	0	0	0	0	0	0	0	0	CVR	[None provided]	[None provided]	[None provided]
423	0	12	Air Canada 621	05/Jul/70	1970	Tailstrike	http://tailstrike.com/050770.htm	https://web.archive.org/web/20050529144217/http://www.avsaf.org/reports/CANADA/1970.07.05_AirCanada_McDonnellDouglasDC-8-63.pdf	DC-8	Canada	13	Canada	13	9	100	109	0	109	1						Landing		Destroyed		[None provided]	The Canadian investigation report did not conform to ICAO standards and did not contain a probable cause as such.	Miscommunication on arming spoilers (flap/slats)	Premature spoiler deployment on final approach	Crew interaction	0	1	0	0	0	0	0	0	0	0	0	CVR	[None provided]	[None provided]	[None provided]
424	1	12	Air Canada 621	05/Jul/70	1970	Tailstrike	http://tailstrike.com/050770.htm	https://web.archive.org/web/20050529144217/http://www.avsaf.org/reports/CANADA/1970.07.05_AirCanada_McDonnellDouglasDC-8-63.pdf	DC-8	Canada	13	Canada	13	9	100	109	0	109	1						Landing	5	Destroyed	4	[None provided]	The Canadian investigation report did not conform to ICAO standards and did not contain a probable cause as such.	Miscommunication on arming spoilers (flap/slats)	Premature spoiler deployment on final approach	Crew interaction	0	1	0	0	0	0	0	0	0	0	0	CVR	[None provided]	[None provided]	[None provided]	Captain
425	1	12	Air Canada 621	05/Jul/70	1970	Tailstrike	http://tailstrike.com/050770.htm	https://web.archive.org/web/20050529144217/http://www.avsaf.org/reports/CANADA/1970.07.05_AirCanada_McDonnellDouglasDC-8-63.pdf	DC-8	Canada	13	Canada	13	9	100	109	0	109	1						Landing	5	Destroyed	4	[None provided]	The Canadian investigation report did not conform to ICAO standards and did not contain a probable cause as such.	Miscommunication on arming spoilers (flap/slats)	Premature spoiler deployment on final approach	Crew interaction	0	1	0	0	0	0	0	0	0	0	0	CVR	[None provided]	[None provided]	[None provided]	Captain
426	1	12	Air Canada 621	05/Jul/70	1970	Tailstrike	http://tailstrike.com/050770.htm	https://web.archive.org/web/20050529144217/http://www.avsaf.org/reports/CANADA/1970.07.05_AirCanada_McDonnellDouglasDC-8-63.pdf	DC-8	Canada	13	Canada	13	9	100	109	0	109	1						Landing	5	Destroyed	4	[None provided]	The Canadian investigation report did not conform to ICAO standards and did not contain a probable cause as such.	Miscommunication on arming spoilers (flap/slats)	Premature spoiler deployment on final approach	Crew interaction	0	1	0	0	0	0	0	0	0	0	0	CVR	[None provided]	[None provided]	[None provided]	First Officer
427	1	12	Air Canada 621	05/Jul/70	1970	Tailstrike	http://tailstrike.com/050770.htm	https://web.archive.org/web/20050529144217/http://www.avsaf.org/reports/CANADA/1970.07.05_AirCanada_McDonnellDouglasDC-8-63.pdf	DC-8	Canada	13	Canada	13	9	100	109	0	109	1						Landing	5	Destroyed	4	[None provided]	The Canadian investigation report did not conform to ICAO standards and did not contain a probable cause as such.	Miscommunication on arming spoilers (flap/slats)	Premature spoiler deployment on final approach	Crew interaction	0	1	0	0	0	0	0	0	0	0	0	CVR	[None provided]	[None provided]	[None provided]	Captain
428	0	12	Air Canada 621	05/Jul/70	1970	Tailstrike	http://tailstrike.com/050770.htm	https://web.archive.org/web/20050529144217/http://www.avsaf.org/reports/CANADA/1970.07.05_AirCanada_McDonnellDouglasDC-8-63.pdf	DC-8	Canada	13	Canada	13	9	100	109	0	109	1						Landing		Destroyed		[None provided]	The Canadian investigation report did not conform to ICAO standards and did not contain a probable cause as such.	Miscommunication on arming spoilers (flap/slats)	Premature spoiler deployment on final approach	Crew interaction	0	1	0	0	0	0	0	0	0	0	0	CVR	[None provided]	[None provided]	[None provided]
429	1	12	Air Canada 621	05/Jul/70	1970	Tailstrike	http://tailstrike.com/050770.htm	https://web.archive.org/web/20050529144217/http://www.avsaf.org/reports/CANADA/1970.07.05_AirCanada_McDonnellDouglasDC-8-63.pdf	DC-8	Canada	13	Canada	13	9	100	109	0	109	1						Landing	5	Destroyed	4	[None provided]	The Canadian investigation report did not conform to ICAO standards and did not contain a probable cause as such.	Miscommunication on arming spoilers (flap/slats)	Premature spoiler deployment on final approach	Crew interaction	0	1	0	0	0	0	0	0	0	0	0	CVR	[None provided]	[None provided]	[None provided]	First Officer
430	0	12	Air Canada 621	05/Jul/70	1970	Tailstrike	http://tailstrike.com/050770.htm	https://web.archive.org/web/20050529144217/http://www.avsaf.org/reports/CANADA/1970.07.05_AirCanada_McDonnellDouglasDC-8-63.pdf	DC-8	Canada	13	Canada	13	9	100	109	0	109	1						Landing	5	Destroyed	4	[None provided]	The Canadian investigation report did not conform to ICAO standards and did not contain a probable cause as such.	Miscommunication on arming spoilers (flap/slats)	Premature spoiler deployment on final approach	Crew interaction	0	1	0	0	0	0	0	0	0	0	0	CVR	[None provided]	[None provided]	[None provided]	ATC
431	1	12	Air Canada 621	05/Jul/70	1970	Tailstrike	http://tailstrike.com/050770.htm	https://web.archive.org/web/20050529144217/http://www.avsaf.org/reports/CANADA/1970.07.05_AirCanada_McDonnellDouglasDC-8-63.pdf	DC-8	Canada	13	Canada	13	9	100	109	0	109	1						Landing	5	Destroyed	4	[None provided]	The Canadian investigation report did not conform to ICAO standards and did not contain a probable cause as such.	Miscommunication on arming spoilers (flap/slats)	Premature spoiler deployment on final approach	Crew interaction	0	1	0	0	0	0	0	0	0	0	0	CVR	[None provided]	[None provided]	[None provided]	First Officer
432	1	12	Air Canada 621	05/Jul/70	1970	Tailstrike	http://tailstrike.com/050770.htm	https://web.archive.org/web/20050529144217/http://www.avsaf.org/reports/CANADA/1970.07.05_AirCanada_McDonnellDouglasDC-8-63.pdf	DC-8	Canada	13	Canada	13	9	100	109	0	109	1						Landing	5	Destroyed	4	[None provided]	The Canadian investigation report did not conform to ICAO standards and did not contain a probable cause as such.	Miscommunication on arming spoilers (flap/slats)	Premature spoiler deployment on final approach	Crew interaction	0	1	0	0	0	0	0	0	0	0	0	CVR	[None provided]	[None provided]	[None provided]	Captain
433	1	12	Air Canada 621	05/Jul/70	1970	Tailstrike	http://tailstrike.com/050770.htm	https://web.archive.org/web/20050529144217/http://www.avsaf.org/reports/CANADA/1970.07.05_AirCanada_McDonnellDouglasDC-8-63.pdf	DC-8	Canada	13	Canada	13	9	100	109	0	109	1						Landing	5	Destroyed	4	[None provided]	The Canadian investigation report did not conform to ICAO standards and did not contain a probable cause as such.	Miscommunication on arming spoilers (flap/slats)	Premature spoiler deployment on final approach	Crew interaction	0	1	0	0	0	0	0	0	0	0	0	CVR	[None provided]	[None provided]	[None provided]	First Officer
434	1	12	Air Canada 621	05/Jul/70	1970	Tailstrike	http://tailstrike.com/050770.htm	https://web.archive.org/web/20050529144217/http://www.avsaf.org/reports/CANADA/1970.07.05_AirCanada_McDonnellDouglasDC-8-63.pdf	DC-8	Canada	13	Canada	13	9	100	109	0	109	1						Landing	5	Destroyed	4	[None provided]	The Canadian investigation report did not conform to ICAO standards and did not contain a probable cause as such.	Miscommunication on arming spoilers (flap/slats)	Premature spoiler deployment on final approach	Crew interaction	0	1	0	0	0	0	0	0	0	0	0	CVR	[None provided]	[None provided]	[None provided]	First Officer
435	1	12	Air Canada 621	05/Jul/70	1970	Tailstrike	http://tailstrike.com/050770.htm	https://web.archive.org/web/20050529144217/http://www.avsaf.org/reports/CANADA/1970.07.05_AirCanada_McDonnellDouglasDC-8-63.pdf	DC-8	Canada	13	Canada	13	9	100	109	0	109	1						Landing	5	Destroyed	4	[None provided]	The Canadian investigation report did not conform to ICAO standards and did not contain a probable cause as such.	Miscommunication on arming spoilers (flap/slats)	Premature spoiler deployment on final approach	Crew interaction	0	1	0	0	0	0	0	0	0	0	0	CVR	[None provided]	[None provided]	[None provided]	Captain
436	1	12	Air Canada 621	05/Jul/70	1970	Tailstrike	http://tailstrike.com/050770.htm	https://web.archive.org/web/20050529144217/http://www.avsaf.org/reports/CANADA/1970.07.05_AirCanada_McDonnellDouglasDC-8-63.pdf	DC-8	Canada	13	Canada	13	9	100	109	0	109	1						Landing	5	Destroyed	4	[None provided]	The Canadian investigation report did not conform to ICAO standards and did not contain a probable cause as such.	Miscommunication on arming spoilers (flap/slats)	Premature spoiler deployment on final approach	Crew interaction	0	1	0	0	0	0	0	0	0	0	0	CVR	[None provided]	[None provided]	[None provided]	Captain
437	0	12	Air Canada 621	05/Jul/70	1970	Tailstrike	http://tailstrike.com/050770.htm	https://web.archive.org/web/20050529144217/http://www.avsaf.org/reports/CANADA/1970.07.05_AirCanada_McDonnellDouglasDC-8-63.pdf	DC-8	Canada	13	Canada	13	9	100	109	0	109	1						Landing		Destroyed		[None provided]	The Canadian investigation report did not conform to ICAO standards and did not contain a probable cause as such.	Miscommunication on arming spoilers (flap/slats)	Premature spoiler deployment on final approach	Crew interaction	0	1	0	0	0	0	0	0	0	0	0	CVR	[None provided]	[None provided]	[None provided]
438	1	12	Air Canada 621	05/Jul/70	1970	Tailstrike	http://tailstrike.com/050770.htm	https://web.archive.org/web/20050529144217/http://www.avsaf.org/reports/CANADA/1970.07.05_AirCanada_McDonnellDouglasDC-8-63.pdf	DC-8	Canada	13	Canada	13	9	100	109	0	109	1						Landing	5	Destroyed	4	[None provided]	The Canadian investigation report did not conform to ICAO standards and did not contain a probable cause as such.	Miscommunication on arming spoilers (flap/slats)	Premature spoiler deployment on final approach	Crew interaction	0	1	0	0	0	0	0	0	0	0	0	CVR	[None provided]	[None provided]	[None provided]	Captain
439	1	12	Air Canada 621	05/Jul/70	1970	Tailstrike	http://tailstrike.com/050770.htm	https://web.archive.org/web/20050529144217/http://www.avsaf.org/reports/CANADA/1970.07.05_AirCanada_McDonnellDouglasDC-8-63.pdf	DC-8	Canada	13	Canada	13	9	100	109	0	109	1						Landing	5	Destroyed	4	[None provided]	The Canadian investigation report did not conform to ICAO standards and did not contain a probable cause as such.	Miscommunication on arming spoilers (flap/slats)	Premature spoiler deployment on final approach	Crew interaction	0	1	0	0	0	0	0	0	0	0	0	CVR	[None provided]	[None provided]	[None provided]	First Officer
440	0	12	Air Canada 621	05/Jul/70	1970	Tailstrike	http://tailstrike.com/050770.htm	https://web.archive.org/web/20050529144217/http://www.avsaf.org/reports/CANADA/1970.07.05_AirCanada_McDonnellDouglasDC-8-63.pdf	DC-8	Canada	13	Canada	13	9	100	109	0	109	1						Landing		Destroyed		[None provided]	The Canadian investigation report did not conform to ICAO standards and did not contain a probable cause as such.	Miscommunication on arming spoilers (flap/slats)	Premature spoiler deployment on final approach	Crew interaction	0	1	0	0	0	0	0	0	0	0	0	CVR	[None provided]	[None provided]	[None provided]
441	0	12	Air Canada 621	05/Jul/70	1970	Tailstrike	http://tailstrike.com/050770.htm	https://web.archive.org/web/20050529144217/http://www.avsaf.org/reports/CANADA/1970.07.05_AirCanada_McDonnellDouglasDC-8-63.pdf	DC-8	Canada	13	Canada	13	9	100	109	0	109	1						Landing		Destroyed		[None provided]	The Canadian investigation report did not conform to ICAO standards and did not contain a probable cause as such.	Miscommunication on arming spoilers (flap/slats)	Premature spoiler deployment on final approach	Crew interaction	0	1	0	0	0	0	0	0	0	0	0	CVR	[None provided]	[None provided]	[None provided]
442	1	12	Air Canada 621	05/Jul/70	1970	Tailstrike	http://tailstrike.com/050770.htm	https://web.archive.org/web/20050529144217/http://www.avsaf.org/reports/CANADA/1970.07.05_AirCanada_McDonnellDouglasDC-8-63.pdf	DC-8	Canada	13	Canada	13	9	100	109	0	109	1						Landing	5	Destroyed	4	[None provided]	The Canadian investigation report did not conform to ICAO standards and did not contain a probable cause as such.	Miscommunication on arming spoilers (flap/slats)	Premature spoiler deployment on final approach	Crew interaction	0	1	0	0	0	0	0	0	0	0	0	CVR	[None provided]	[None provided]	[None provided]	First Officer
443	1	12	Air Canada 621	05/Jul/70	1970	Tailstrike	http://tailstrike.com/050770.htm	https://web.archive.org/web/20050529144217/http://www.avsaf.org/reports/CANADA/1970.07.05_AirCanada_McDonnellDouglasDC-8-63.pdf	DC-8	Canada	13	Canada	13	9	100	109	0	109	1						Landing	5	Destroyed	4	[None provided]	The Canadian investigation report did not conform to ICAO standards and did not contain a probable cause as such.	Miscommunication on arming spoilers (flap/slats)	Premature spoiler deployment on final approach	Crew interaction	0	1	0	0	0	0	0	0	0	0	0	CVR	[None provided]	[None provided]	[None provided]	Captain
444	1	12	Air Canada 621	05/Jul/70	1970	Tailstrike	http://tailstrike.com/050770.htm	https://web.archive.org/web/20050529144217/http://www.avsaf.org/reports/CANADA/1970.07.05_AirCanada_McDonnellDouglasDC-8-63.pdf	DC-8	Canada	13	Canada	13	9	100	109	0	109	1						Landing	5	Destroyed	4	[None provided]	The Canadian investigation report did not conform to ICAO standards and did not contain a probable cause as such.	Miscommunication on arming spoilers (flap/slats)	Premature spoiler deployment on final approach	Crew interaction	0	1	0	0	0	0	0	0	0	0	0	CVR	[None provided]	[None provided]	[None provided]	Captain
445	0	12	Air Canada 621	05/Jul/70	1970	Tailstrike	http://tailstrike.com/050770.htm	https://web.archive.org/web/20050529144217/http://www.avsaf.org/reports/CANADA/1970.07.05_AirCanada_McDonnellDouglasDC-8-63.pdf	DC-8	Canada	13	Canada	13	9	100	109	0	109	1						Landing		Destroyed		[None provided]	The Canadian investigation report did not conform to ICAO standards and did not contain a probable cause as such.	Miscommunication on arming spoilers (flap/slats)	Premature spoiler deployment on final approach	Crew interaction	0	1	0	0	0	0	0	0	0	0	0	CVR	[None provided]	[None provided]	[None provided]
446	0	12	Air Canada 621	05/Jul/70	1970	Tailstrike	http://tailstrike.com/050770.htm	https://web.archive.org/web/20050529144217/http://www.avsaf.org/reports/CANADA/1970.07.05_AirCanada_McDonnellDouglasDC-8-63.pdf	DC-8	Canada	13	Canada	13	9	100	109	0	109	1						Landing	5	Destroyed	4	[None provided]	The Canadian investigation report did not conform to ICAO standards and did not contain a probable cause as such.	Miscommunication on arming spoilers (flap/slats)	Premature spoiler deployment on final approach	Crew interaction	0	1	0	0	0	0	0	0	0	0	0	CVR	[None provided]	[None provided]	[None provided]	ATC
447	1	12	Air Canada 621	05/Jul/70	1970	Tailstrike	http://tailstrike.com/050770.htm	https://web.archive.org/web/20050529144217/http://www.avsaf.org/reports/CANADA/1970.07.05_AirCanada_McDonnellDouglasDC-8-63.pdf	DC-8	Canada	13	Canada	13	9	100	109	0	109	1						Landing	5	Destroyed	4	[None provided]	The Canadian investigation report did not conform to ICAO standards and did not contain a probable cause as such.	Miscommunication on arming spoilers (flap/slats)	Premature spoiler deployment on final approach	Crew interaction	0	1	0	0	0	0	0	0	0	0	0	CVR	[None provided]	[None provided]	[None provided]	Captain
448	1	12	Air Canada 621	05/Jul/70	1970	Tailstrike	http://tailstrike.com/050770.htm	https://web.archive.org/web/20050529144217/http://www.avsaf.org/reports/CANADA/1970.07.05_AirCanada_McDonnellDouglasDC-8-63.pdf	DC-8	Canada	13	Canada	13	9	100	109	0	109	1						Landing	5	Destroyed	4	[None provided]	The Canadian investigation report did not conform to ICAO standards and did not contain a probable cause as such.	Miscommunication on arming spoilers (flap/slats)	Premature spoiler deployment on final approach	Crew interaction	0	1	0	0	0	0	0	0	0	0	0	CVR	[None provided]	[None provided]	[None provided]	First Officer
449	0	12	Air Canada 621	05/Jul/70	1970	Tailstrike	http://tailstrike.com/050770.htm	https://web.archive.org/web/20050529144217/http://www.avsaf.org/reports/CANADA/1970.07.05_AirCanada_McDonnellDouglasDC-8-63.pdf	DC-8	Canada	13	Canada	13	9	100	109	0	109	1						Landing	5	Destroyed	4	[None provided]	The Canadian investigation report did not conform to ICAO standards and did not contain a probable cause as such.	Miscommunication on arming spoilers (flap/slats)	Premature spoiler deployment on final approach	Crew interaction	0	1	0	0	0	0	0	0	0	0	0	CVR	[None provided]	[None provided]	[None provided]	ATC
450	1	12	Air Canada 621	05/Jul/70	1970	Tailstrike	http://tailstrike.com/050770.htm	https://web.archive.org/web/20050529144217/http://www.avsaf.org/reports/CANADA/1970.07.05_AirCanada_McDonnellDouglasDC-8-63.pdf	DC-8	Canada	13	Canada	13	9	100	109	0	109	1						Landing	5	Destroyed	4	[None provided]	The Canadian investigation report did not conform to ICAO standards and did not contain a probable cause as such.	Miscommunication on arming spoilers (flap/slats)	Premature spoiler deployment on final approach	Crew interaction	0	1	0	0	0	0	0	0	0	0	0	CVR	[None provided]	[None provided]	[None provided]	First Officer
451	1	12	Air Canada 621	05/Jul/70	1970	Tailstrike	http://tailstrike.com/050770.htm	https://web.archive.org/web/20050529144217/http://www.avsaf.org/reports/CANADA/1970.07.05_AirCanada_McDonnellDouglasDC-8-63.pdf	DC-8	Canada	13	Canada	13	9	100	109	0	109	1						Landing	5	Destroyed	4	[None provided]	The Canadian investigation report did not conform to ICAO standards and did not contain a probable cause as such.	Miscommunication on arming spoilers (flap/slats)	Premature spoiler deployment on final approach	Crew interaction	0	1	0	0	0	0	0	0	0	0	0	CVR	[None provided]	[None provided]	[None provided]	Captain
452	0	12	Air Canada 621	05/Jul/70	1970	Tailstrike	http://tailstrike.com/050770.htm	https://web.archive.org/web/20050529144217/http://www.avsaf.org/reports/CANADA/1970.07.05_AirCanada_McDonnellDouglasDC-8-63.pdf	DC-8	Canada	13	Canada	13	9	100	109	0	109	1						Landing		Destroyed		[None provided]	The Canadian investigation report did not conform to ICAO standards and did not contain a probable cause as such.	Miscommunication on arming spoilers (flap/slats)	Premature spoiler deployment on final approach	Crew interaction	0	1	0	0	0	0	0	0	0	0	0	CVR	[None provided]	[None provided]	[None provided]
453	1	12	Air Canada 621	05/Jul/70	1970	Tailstrike	http://tailstrike.com/050770.htm	https://web.archive.org/web/20050529144217/http://www.avsaf.org/reports/CANADA/1970.07.05_AirCanada_McDonnellDouglasDC-8-63.pdf	DC-8	Canada	13	Canada	13	9	100	109	0	109	1						Landing	5	Destroyed	4	[None provided]	The Canadian investigation report did not conform to ICAO standards and did not contain a probable cause as such.	Miscommunication on arming spoilers (flap/slats)	Premature spoiler deployment on final approach	Crew interaction	0	1	0	0	0	0	0	0	0	0	0	CVR	[None provided]	[None provided]	[None provided]	First Officer
454	1	12	Air Canada 621	05/Jul/70	1970	Tailstrike	http://tailstrike.com/050770.htm	https://web.archive.org/web/20050529144217/http://www.avsaf.org/reports/CANADA/1970.07.05_AirCanada_McDonnellDouglasDC-8-63.pdf	DC-8	Canada	13	Canada	13	9	100	109	0	109	1						Landing	5	Destroyed	4	[None provided]	The Canadian investigation report did not conform to ICAO standards and did not contain a probable cause as such.	Miscommunication on arming spoilers (flap/slats)	Premature spoiler deployment on final approach	Crew interaction	0	1	0	0	0	0	0	0	0	0	0	CVR	[None provided]	[None provided]	[None provided]	Captain
455	1	12	Air Canada 621	05/Jul/70	1970	Tailstrike	http://tailstrike.com/050770.htm	https://web.archive.org/web/20050529144217/http://www.avsaf.org/reports/CANADA/1970.07.05_AirCanada_McDonnellDouglasDC-8-63.pdf	DC-8	Canada	13	Canada	13	9	100	109	0	109	1						Landing	5	Destroyed	4	[None provided]	The Canadian investigation report did not conform to ICAO standards and did not contain a probable cause as such.	Miscommunication on arming spoilers (flap/slats)	Premature spoiler deployment on final approach	Crew interaction	0	1	0	0	0	0	0	0	0	0	0	CVR	[None provided]	[None provided]	[None provided]	First Officer
456	1	12	Air Canada 621	05/Jul/70	1970	Tailstrike	http://tailstrike.com/050770.htm	https://web.archive.org/web/20050529144217/http://www.avsaf.org/reports/CANADA/1970.07.05_AirCanada_McDonnellDouglasDC-8-63.pdf	DC-8	Canada	13	Canada	13	9	100	109	0	109	1						Landing	5	Destroyed	4	[None provided]	The Canadian investigation report did not conform to ICAO standards and did not contain a probable cause as such.	Miscommunication on arming spoilers (flap/slats)	Premature spoiler deployment on final approach	Crew interaction	0	1	0	0	0	0	0	0	0	0	0	CVR	[None provided]	[None provided]	[None provided]	Flight Engineer
457	1	12	Air Canada 621	05/Jul/70	1970	Tailstrike	http://tailstrike.com/050770.htm	https://web.archive.org/web/20050529144217/http://www.avsaf.org/reports/CANADA/1970.07.05_AirCanada_McDonnellDouglasDC-8-63.pdf	DC-8	Canada	13	Canada	13	9	100	109	0	109	1						Landing	5	Destroyed	4	[None provided]	The Canadian investigation report did not conform to ICAO standards and did not contain a probable cause as such.	Miscommunication on arming spoilers (flap/slats)	Premature spoiler deployment on final approach	Crew interaction	0	1	0	0	0	0	0	0	0	0	0	CVR	[None provided]	[None provided]	[None provided]	Captain
458	1	12	Air Canada 621	05/Jul/70	1970	Tailstrike	http://tailstrike.com/050770.htm	https://web.archive.org/web/20050529144217/http://www.avsaf.org/reports/CANADA/1970.07.05_AirCanada_McDonnellDouglasDC-8-63.pdf	DC-8	Canada	13	Canada	13	9	100	109	0	109	1						Landing	5	Destroyed	4	[None provided]	The Canadian investigation report did not conform to ICAO standards and did not contain a probable cause as such.	Miscommunication on arming spoilers (flap/slats)	Premature spoiler deployment on final approach	Crew interaction	0	1	0	0	0	0	0	0	0	0	0	CVR	[None provided]	[None provided]	[None provided]	Captain
459	0	12	Air Canada 621	05/Jul/70	1970	Tailstrike	http://tailstrike.com/050770.htm	https://web.archive.org/web/20050529144217/http://www.avsaf.org/reports/CANADA/1970.07.05_AirCanada_McDonnellDouglasDC-8-63.pdf	DC-8	Canada	13	Canada	13	9	100	109	0	109	1						Landing		Destroyed		[None provided]	The Canadian investigation report did not conform to ICAO standards and did not contain a probable cause as such.	Miscommunication on arming spoilers (flap/slats)	Premature spoiler deployment on final approach	Crew interaction	0	1	0	0	0	0	0	0	0	0	0	CVR	[None provided]	[None provided]	[None provided]
460	1	12	Air Canada 621	05/Jul/70	1970	Tailstrike	http://tailstrike.com/050770.htm	https://web.archive.org/web/20050529144217/http://www.avsaf.org/reports/CANADA/1970.07.05_AirCanada_McDonnellDouglasDC-8-63.pdf	DC-8	Canada	13	Canada	13	9	100	109	0	109	1						Landing	5	Destroyed	4	[None provided]	The Canadian investigation report did not conform to ICAO standards and did not contain a probable cause as such.	Miscommunication on arming spoilers (flap/slats)	Premature spoiler deployment on final approach	Crew interaction	0	1	0	0	0	0	0	0	0	0	0	CVR	[None provided]	[None provided]	[None provided]	First Officer
461	0	12	Air Canada 621	05/Jul/70	1970	Tailstrike	http://tailstrike.com/050770.htm	https://web.archive.org/web/20050529144217/http://www.avsaf.org/reports/CANADA/1970.07.05_AirCanada_McDonnellDouglasDC-8-63.pdf	DC-8	Canada	13	Canada	13	9	100	109	0	109	1						Landing	5	Destroyed	4	[None provided]	The Canadian investigation report did not conform to ICAO standards and did not contain a probable cause as such.	Miscommunication on arming spoilers (flap/slats)	Premature spoiler deployment on final approach	Crew interaction	0	1	0	0	0	0	0	0	0	0	0	CVR	[None provided]	[None provided]	[None provided]	ATC
462	1	12	Air Canada 621	05/Jul/70	1970	Tailstrike	http://tailstrike.com/050770.htm	https://web.archive.org/web/20050529144217/http://www.avsaf.org/reports/CANADA/1970.07.05_AirCanada_McDonnellDouglasDC-8-63.pdf	DC-8	Canada	13	Canada	13	9	100	109	0	109	1						Landing	5	Destroyed	4	[None provided]	The Canadian investigation report did not conform to ICAO standards and did not contain a probable cause as such.	Miscommunication on arming spoilers (flap/slats)	Premature spoiler deployment on final approach	Crew interaction	0	1	0	0	0	0	0	0	0	0	0	CVR	[None provided]	[None provided]	[None provided]	First Officer
463	0	12	Air Canada 621	05/Jul/70	1970	Tailstrike	http://tailstrike.com/050770.htm	https://web.archive.org/web/20050529144217/http://www.avsaf.org/reports/CANADA/1970.07.05_AirCanada_McDonnellDouglasDC-8-63.pdf	DC-8	Canada	13	Canada	13	9	100	109	0	109	1						Landing	5	Destroyed	4	[None provided]	The Canadian investigation report did not conform to ICAO standards and did not contain a probable cause as such.	Miscommunication on arming spoilers (flap/slats)	Premature spoiler deployment on final approach	Crew interaction	0	1	0	0	0	0	0	0	0	0	0	CVR	[None provided]	[None provided]	[None provided]	ATC
464	1	12	Air Canada 621	05/Jul/70	1970	Tailstrike	http://tailstrike.com/050770.htm	https://web.archive.org/web/20050529144217/http://www.avsaf.org/reports/CANADA/1970.07.05_AirCanada_McDonnellDouglasDC-8-63.pdf	DC-8	Canada	13	Canada	13	9	100	109	0	109	1						Landing	5	Destroyed	4	[None provided]	The Canadian investigation report did not conform to ICAO standards and did not contain a probable cause as such.	Miscommunication on arming spoilers (flap/slats)	Premature spoiler deployment on final approach	Crew interaction	0	1	0	0	0	0	0	0	0	0	0	CVR	[None provided]	[None provided]	[None provided]	First Officer
465	0	12	Air Canada 621	05/Jul/70	1970	Tailstrike	http://tailstrike.com/050770.htm	https://web.archive.org/web/20050529144217/http://www.avsaf.org/reports/CANADA/1970.07.05_AirCanada_McDonnellDouglasDC-8-63.pdf	DC-8	Canada	13	Canada	13	9	100	109	0	109	1						Landing	5	Destroyed	4	[None provided]	The Canadian investigation report did not conform to ICAO standards and did not contain a probable cause as such.	Miscommunication on arming spoilers (flap/slats)	Premature spoiler deployment on final approach	Crew interaction	0	1	0	0	0	0	0	0	0	0	0	CVR	[None provided]	[None provided]	[None provided]	ATC
466	1	12	Air Canada 621	05/Jul/70	1970	Tailstrike	http://tailstrike.com/050770.htm	https://web.archive.org/web/20050529144217/http://www.avsaf.org/reports/CANADA/1970.07.05_AirCanada_McDonnellDouglasDC-8-63.pdf	DC-8	Canada	13	Canada	13	9	100	109	0	109	1						Landing	5	Destroyed	4	[None provided]	The Canadian investigation report did not conform to ICAO standards and did not contain a probable cause as such.	Miscommunication on arming spoilers (flap/slats)	Premature spoiler deployment on final approach	Crew interaction	0	1	0	0	0	0	0	0	0	0	0	CVR	[None provided]	[None provided]	[None provided]	First Officer
467	0	12	Air Canada 621	05/Jul/70	1970	Tailstrike	http://tailstrike.com/050770.htm	https://web.archive.org/web/20050529144217/http://www.avsaf.org/reports/CANADA/1970.07.05_AirCanada_McDonnellDouglasDC-8-63.pdf	DC-8	Canada	13	Canada	13	9	100	109	0	109	1						Landing	5	Destroyed	4	[None provided]	The Canadian investigation report did not conform to ICAO standards and did not contain a probable cause as such.	Miscommunication on arming spoilers (flap/slats)	Premature spoiler deployment on final approach	Crew interaction	0	1	0	0	0	0	0	0	0	0	0	CVR	[None provided]	[None provided]	[None provided]	ATC
468	1	12	Air Canada 621	05/Jul/70	1970	Tailstrike	http://tailstrike.com/050770.htm	https://web.archive.org/web/20050529144217/http://www.avsaf.org/reports/CANADA/1970.07.05_AirCanada_McDonnellDouglasDC-8-63.pdf	DC-8	Canada	13	Canada	13	9	100	109	0	109	1						Landing	5	Destroyed	4	[None provided]	The Canadian investigation report did not conform to ICAO standards and did not contain a probable cause as such.	Miscommunication on arming spoilers (flap/slats)	Premature spoiler deployment on final approach	Crew interaction	0	1	0	0	0	0	0	0	0	0	0	CVR	[None provided]	[None provided]	[None provided]	Captain
469	1	12	Air Canada 621	05/Jul/70	1970	Tailstrike	http://tailstrike.com/050770.htm	https://web.archive.org/web/20050529144217/http://www.avsaf.org/reports/CANADA/1970.07.05_AirCanada_McDonnellDouglasDC-8-63.pdf	DC-8	Canada	13	Canada	13	9	100	109	0	109	1						Landing	5	Destroyed	4	[None provided]	The Canadian investigation report did not conform to ICAO standards and did not contain a probable cause as such.	Miscommunication on arming spoilers (flap/slats)	Premature spoiler deployment on final approach	Crew interaction	0	1	0	0	0	0	0	0	0	0	0	CVR	[None provided]	[None provided]	[None provided]	First Officer
470	0	12	Air Canada 621	05/Jul/70	1970	Tailstrike	http://tailstrike.com/050770.htm	https://web.archive.org/web/20050529144217/http://www.avsaf.org/reports/CANADA/1970.07.05_AirCanada_McDonnellDouglasDC-8-63.pdf	DC-8	Canada	13	Canada	13	9	100	109	0	109	1						Landing		Destroyed		[None provided]	The Canadian investigation report did not conform to ICAO standards and did not contain a probable cause as such.	Miscommunication on arming spoilers (flap/slats)	Premature spoiler deployment on final approach	Crew interaction	0	1	0	0	0	0	0	0	0	0	0	CVR	[None provided]	[None provided]	[None provided]
471	1	12	Air Canada 621	05/Jul/70	1970	Tailstrike	http://tailstrike.com/050770.htm	https://web.archive.org/web/20050529144217/http://www.avsaf.org/reports/CANADA/1970.07.05_AirCanada_McDonnellDouglasDC-8-63.pdf	DC-8	Canada	13	Canada	13	9	100	109	0	109	1						Landing	5	Destroyed	4	[None provided]	The Canadian investigation report did not conform to ICAO standards and did not contain a probable cause as such.	Miscommunication on arming spoilers (flap/slats)	Premature spoiler deployment on final approach	Crew interaction	0	1	0	0	0	0	0	0	0	0	0	CVR	[None provided]	[None provided]	[None provided]	Flight Engineer
472	1	12	Air Canada 621	05/Jul/70	1970	Tailstrike	http://tailstrike.com/050770.htm	https://web.archive.org/web/20050529144217/http://www.avsaf.org/reports/CANADA/1970.07.05_AirCanada_McDonnellDouglasDC-8-63.pdf	DC-8	Canada	13	Canada	13	9	100	109	0	109	1						Landing	5	Destroyed	4	[None provided]	The Canadian investigation report did not conform to ICAO standards and did not contain a probable cause as such.	Miscommunication on arming spoilers (flap/slats)	Premature spoiler deployment on final approach	Crew interaction	0	1	0	0	0	0	0	0	0	0	0	CVR	[None provided]	[None provided]	[None provided]	Flight Engineer
473	1	12	Air Canada 621	05/Jul/70	1970	Tailstrike	http://tailstrike.com/050770.htm	https://web.archive.org/web/20050529144217/http://www.avsaf.org/reports/CANADA/1970.07.05_AirCanada_McDonnellDouglasDC-8-63.pdf	DC-8	Canada	13	Canada	13	9	100	109	0	109	1						Landing	5	Destroyed	4	[None provided]	The Canadian investigation report did not conform to ICAO standards and did not contain a probable cause as such.	Miscommunication on arming spoilers (flap/slats)	Premature spoiler deployment on final approach	Crew interaction	0	1	0	0	0	0	0	0	0	0	0	CVR	[None provided]	[None provided]	[None provided]	Captain
474	1	12	Air Canada 621	05/Jul/70	1970	Tailstrike	http://tailstrike.com/050770.htm	https://web.archive.org/web/20050529144217/http://www.avsaf.org/reports/CANADA/1970.07.05_AirCanada_McDonnellDouglasDC-8-63.pdf	DC-8	Canada	13	Canada	13	9	100	109	0	109	1						Landing	5	Destroyed	4	[None provided]	The Canadian investigation report did not conform to ICAO standards and did not contain a probable cause as such.	Miscommunication on arming spoilers (flap/slats)	Premature spoiler deployment on final approach	Crew interaction	0	1	0	0	0	0	0	0	0	0	0	CVR	[None provided]	[None provided]	[None provided]	Flight Engineer
475	1	12	Air Canada 621	05/Jul/70	1970	Tailstrike	http://tailstrike.com/050770.htm	https://web.archive.org/web/20050529144217/http://www.avsaf.org/reports/CANADA/1970.07.05_AirCanada_McDonnellDouglasDC-8-63.pdf	DC-8	Canada	13	Canada	13	9	100	109	0	109	1						Landing	5	Destroyed	4	[None provided]	The Canadian investigation report did not conform to ICAO standards and did not contain a probable cause as such.	Miscommunication on arming spoilers (flap/slats)	Premature spoiler deployment on final approach	Crew interaction	0	1	0	0	0	0	0	0	0	0	0	CVR	[None provided]	[None provided]	[None provided]	Captain
476	1	12	Air Canada 621	05/Jul/70	1970	Tailstrike	http://tailstrike.com/050770.htm	https://web.archive.org/web/20050529144217/http://www.avsaf.org/reports/CANADA/1970.07.05_AirCanada_McDonnellDouglasDC-8-63.pdf	DC-8	Canada	13	Canada	13	9	100	109	0	109	1						Landing	5	Destroyed	4	[None provided]	The Canadian investigation report did not conform to ICAO standards and did not contain a probable cause as such.	Miscommunication on arming spoilers (flap/slats)	Premature spoiler deployment on final approach	Crew interaction	0	1	0	0	0	0	0	0	0	0	0	CVR	[None provided]	[None provided]	[None provided]	First Officer
477	1	12	Air Canada 621	05/Jul/70	1970	Tailstrike	http://tailstrike.com/050770.htm	https://web.archive.org/web/20050529144217/http://www.avsaf.org/reports/CANADA/1970.07.05_AirCanada_McDonnellDouglasDC-8-63.pdf	DC-8	Canada	13	Canada	13	9	100	109	0	109	1						Landing	5	Destroyed	4	[None provided]	The Canadian investigation report did not conform to ICAO standards and did not contain a probable cause as such.	Miscommunication on arming spoilers (flap/slats)	Premature spoiler deployment on final approach	Crew interaction	0	1	0	0	0	0	0	0	0	0	0	CVR	[None provided]	[None provided]	[None provided]	Captain
478	0	12	Air Canada 621	05/Jul/70	1970	Tailstrike	http://tailstrike.com/050770.htm	https://web.archive.org/web/20050529144217/http://www.avsaf.org/reports/CANADA/1970.07.05_AirCanada_McDonnellDouglasDC-8-63.pdf	DC-8	Canada	13	Canada	13	9	100	109	0	109	1						Landing	5	Destroyed	4	[None provided]	The Canadian investigation report did not conform to ICAO standards and did not contain a probable cause as such.	Miscommunication on arming spoilers (flap/slats)	Premature spoiler deployment on final approach	Crew interaction	0	1	0	0	0	0	0	0	0	0	0	CVR	[None provided]	[None provided]	[None provided]	Unclear
479	1	12	Air Canada 621	05/Jul/70	1970	Tailstrike	http://tailstrike.com/050770.htm	https://web.archive.org/web/20050529144217/http://www.avsaf.org/reports/CANADA/1970.07.05_AirCanada_McDonnellDouglasDC-8-63.pdf	DC-8	Canada	13	Canada	13	9	100	109	0	109	1						Landing	5	Destroyed	4	[None provided]	The Canadian investigation report did not conform to ICAO standards and did not contain a probable cause as such.	Miscommunication on arming spoilers (flap/slats)	Premature spoiler deployment on final approach	Crew interaction	0	1	0	0	0	0	0	0	0	0	0	CVR	[None provided]	[None provided]	[None provided]	Captain
480	0	12	Air Canada 621	05/Jul/70	1970	Tailstrike	http://tailstrike.com/050770.htm	https://web.archive.org/web/20050529144217/http://www.avsaf.org/reports/CANADA/1970.07.05_AirCanada_McDonnellDouglasDC-8-63.pdf	DC-8	Canada	13	Canada	13	9	100	109	0	109	1						Landing	5	Destroyed	4	[None provided]	The Canadian investigation report did not conform to ICAO standards and did not contain a probable cause as such.	Miscommunication on arming spoilers (flap/slats)	Premature spoiler deployment on final approach	Crew interaction	0	1	0	0	0	0	0	0	0	0	0	CVR	[None provided]	[None provided]	[None provided]	Unclear
481	1	12	Air Canada 621	05/Jul/70	1970	Tailstrike	http://tailstrike.com/050770.htm	https://web.archive.org/web/20050529144217/http://www.avsaf.org/reports/CANADA/1970.07.05_AirCanada_McDonnellDouglasDC-8-63.pdf	DC-8	Canada	13	Canada	13	9	100	109	0	109	1						Landing	5	Destroyed	4	[None provided]	The Canadian investigation report did not conform to ICAO standards and did not contain a probable cause as such.	Miscommunication on arming spoilers (flap/slats)	Premature spoiler deployment on final approach	Crew interaction	0	1	0	0	0	0	0	0	0	0	0	CVR	[None provided]	[None provided]	[None provided]	Captain
482	0	12	Air Canada 621	05/Jul/70	1970	Tailstrike	http://tailstrike.com/050770.htm	https://web.archive.org/web/20050529144217/http://www.avsaf.org/reports/CANADA/1970.07.05_AirCanada_McDonnellDouglasDC-8-63.pdf	DC-8	Canada	13	Canada	13	9	100	109	0	109	1						Landing	5	Destroyed	4	[None provided]	The Canadian investigation report did not conform to ICAO standards and did not contain a probable cause as such.	Miscommunication on arming spoilers (flap/slats)	Premature spoiler deployment on final approach	Crew interaction	0	1	0	0	0	0	0	0	0	0	0	CVR	[None provided]	[None provided]	[None provided]	Unclear
483	1	12	Air Canada 621	05/Jul/70	1970	Tailstrike	http://tailstrike.com/050770.htm	https://web.archive.org/web/20050529144217/http://www.avsaf.org/reports/CANADA/1970.07.05_AirCanada_McDonnellDouglasDC-8-63.pdf	DC-8	Canada	13	Canada	13	9	100	109	0	109	1						Landing	5	Destroyed	4	[None provided]	The Canadian investigation report did not conform to ICAO standards and did not contain a probable cause as such.	Miscommunication on arming spoilers (flap/slats)	Premature spoiler deployment on final approach	Crew interaction	0	1	0	0	0	0	0	0	0	0	0	CVR	[None provided]	[None provided]	[None provided]	Captain
484	1	12	Air Canada 621	05/Jul/70	1970	Tailstrike	http://tailstrike.com/050770.htm	https://web.archive.org/web/20050529144217/http://www.avsaf.org/reports/CANADA/1970.07.05_AirCanada_McDonnellDouglasDC-8-63.pdf	DC-8	Canada	13	Canada	13	9	100	109	0	109	1						Landing	5	Destroyed	4	[None provided]	The Canadian investigation report did not conform to ICAO standards and did not contain a probable cause as such.	Miscommunication on arming spoilers (flap/slats)	Premature spoiler deployment on final approach	Crew interaction	0	1	0	0	0	0	0	0	0	0	0	CVR	[None provided]	[None provided]	[None provided]	First Officer
485	1	12	Air Canada 621	05/Jul/70	1970	Tailstrike	http://tailstrike.com/050770.htm	https://web.archive.org/web/20050529144217/http://www.avsaf.org/reports/CANADA/1970.07.05_AirCanada_McDonnellDouglasDC-8-63.pdf	DC-8	Canada	13	Canada	13	9	100	109	0	109	1						Landing	5	Destroyed	4	[None provided]	The Canadian investigation report did not conform to ICAO standards and did not contain a probable cause as such.	Miscommunication on arming spoilers (flap/slats)	Premature spoiler deployment on final approach	Crew interaction	0	1	0	0	0	0	0	0	0	0	0	CVR	[None provided]	[None provided]	[None provided]	Captain
486	1	12	Air Canada 621	05/Jul/70	1970	Tailstrike	http://tailstrike.com/050770.htm	https://web.archive.org/web/20050529144217/http://www.avsaf.org/reports/CANADA/1970.07.05_AirCanada_McDonnellDouglasDC-8-63.pdf	DC-8	Canada	13	Canada	13	9	100	109	0	109	1						Landing	5	Destroyed	4	[None provided]	The Canadian investigation report did not conform to ICAO standards and did not contain a probable cause as such.	Miscommunication on arming spoilers (flap/slats)	Premature spoiler deployment on final approach	Crew interaction	0	1	0	0	0	0	0	0	0	0	0	CVR	[None provided]	[None provided]	[None provided]	Captain
487	0	12	Air Canada 621	05/Jul/70	1970	Tailstrike	http://tailstrike.com/050770.htm	https://web.archive.org/web/20050529144217/http://www.avsaf.org/reports/CANADA/1970.07.05_AirCanada_McDonnellDouglasDC-8-63.pdf	DC-8	Canada	13	Canada	13	9	100	109	0	109	1						Landing		Destroyed		[None provided]	The Canadian investigation report did not conform to ICAO standards and did not contain a probable cause as such.	Miscommunication on arming spoilers (flap/slats)	Premature spoiler deployment on final approach	Crew interaction	0	1	0	0	0	0	0	0	0	0	0	CVR	[None provided]	[None provided]	[None provided]
488	1	12	Air Canada 621	05/Jul/70	1970	Tailstrike	http://tailstrike.com/050770.htm	https://web.archive.org/web/20050529144217/http://www.avsaf.org/reports/CANADA/1970.07.05_AirCanada_McDonnellDouglasDC-8-63.pdf	DC-8	Canada	13	Canada	13	9	100	109	0	109	1						Landing	5	Destroyed	4	[None provided]	The Canadian investigation report did not conform to ICAO standards and did not contain a probable cause as such.	Miscommunication on arming spoilers (flap/slats)	Premature spoiler deployment on final approach	Crew interaction	0	1	0	0	0	0	0	0	0	0	0	CVR	[None provided]	[None provided]	[None provided]	First Officer
489	1	12	Air Canada 621	05/Jul/70	1970	Tailstrike	http://tailstrike.com/050770.htm	https://web.archive.org/web/20050529144217/http://www.avsaf.org/reports/CANADA/1970.07.05_AirCanada_McDonnellDouglasDC-8-63.pdf	DC-8	Canada	13	Canada	13	9	100	109	0	109	1						Landing	5	Destroyed	4	[None provided]	The Canadian investigation report did not conform to ICAO standards and did not contain a probable cause as such.	Miscommunication on arming spoilers (flap/slats)	Premature spoiler deployment on final approach	Crew interaction	0	1	0	0	0	0	0	0	0	0	0	CVR	[None provided]	[None provided]	[None provided]	First Officer
490	1	12	Air Canada 621	05/Jul/70	1970	Tailstrike	http://tailstrike.com/050770.htm	https://web.archive.org/web/20050529144217/http://www.avsaf.org/reports/CANADA/1970.07.05_AirCanada_McDonnellDouglasDC-8-63.pdf	DC-8	Canada	13	Canada	13	9	100	109	0	109	1						Landing	5	Destroyed	4	[None provided]	The Canadian investigation report did not conform to ICAO standards and did not contain a probable cause as such.	Miscommunication on arming spoilers (flap/slats)	Premature spoiler deployment on final approach	Crew interaction	0	1	0	0	0	0	0	0	0	0	0	CVR	[None provided]	[None provided]	[None provided]	Captain
491	1	12	Air Canada 621	05/Jul/70	1970	Tailstrike	http://tailstrike.com/050770.htm	https://web.archive.org/web/20050529144217/http://www.avsaf.org/reports/CANADA/1970.07.05_AirCanada_McDonnellDouglasDC-8-63.pdf	DC-8	Canada	13	Canada	13	9	100	109	0	109	1						Landing	5	Destroyed	4	[None provided]	The Canadian investigation report did not conform to ICAO standards and did not contain a probable cause as such.	Miscommunication on arming spoilers (flap/slats)	Premature spoiler deployment on final approach	Crew interaction	0	1	0	0	0	0	0	0	0	0	0	CVR	[None provided]	[None provided]	[None provided]	First Officer
492	0	12	Air Canada 621	05/Jul/70	1970	Tailstrike	http://tailstrike.com/050770.htm	https://web.archive.org/web/20050529144217/http://www.avsaf.org/reports/CANADA/1970.07.05_AirCanada_McDonnellDouglasDC-8-63.pdf	DC-8	Canada	13	Canada	13	9	100	109	0	109	1						Landing		Destroyed		[None provided]	The Canadian investigation report did not conform to ICAO standards and did not contain a probable cause as such.	Miscommunication on arming spoilers (flap/slats)	Premature spoiler deployment on final approach	Crew interaction	0	1	0	0	0	0	0	0	0	0	0	CVR	[None provided]	[None provided]	[None provided]
493	1	12	Air Canada 621	05/Jul/70	1970	Tailstrike	http://tailstrike.com/050770.htm	https://web.archive.org/web/20050529144217/http://www.avsaf.org/reports/CANADA/1970.07.05_AirCanada_McDonnellDouglasDC-8-63.pdf	DC-8	Canada	13	Canada	13	9	100	109	0	109	1						Landing	5	Destroyed	4	[None provided]	The Canadian investigation report did not conform to ICAO standards and did not contain a probable cause as such.	Miscommunication on arming spoilers (flap/slats)	Premature spoiler deployment on final approach	Crew interaction	0	1	0	0	0	0	0	0	0	0	0	CVR	[None provided]	[None provided]	[None provided]	First Officer
494	0	12	Air Canada 621	05/Jul/70	1970	Tailstrike	http://tailstrike.com/050770.htm	https://web.archive.org/web/20050529144217/http://www.avsaf.org/reports/CANADA/1970.07.05_AirCanada_McDonnellDouglasDC-8-63.pdf	DC-8	Canada	13	Canada	13	9	100	109	0	109	1						Landing		Destroyed		[None provided]	The Canadian investigation report did not conform to ICAO standards and did not contain a probable cause as such.	Miscommunication on arming spoilers (flap/slats)	Premature spoiler deployment on final approach	Crew interaction	0	1	0	0	0	0	0	0	0	0	0	CVR	[None provided]	[None provided]	[None provided]
495	1	12	Air Canada 621	05/Jul/70	1970	Tailstrike	http://tailstrike.com/050770.htm	https://web.archive.org/web/20050529144217/http://www.avsaf.org/reports/CANADA/1970.07.05_AirCanada_McDonnellDouglasDC-8-63.pdf	DC-8	Canada	13	Canada	13	9	100	109	0	109	1						Landing	5	Destroyed	4	[None provided]	The Canadian investigation report did not conform to ICAO standards and did not contain a probable cause as such.	Miscommunication on arming spoilers (flap/slats)	Premature spoiler deployment on final approach	Crew interaction	0	1	0	0	0	0	0	0	0	0	0	CVR	[None provided]	[None provided]	[None provided]	Captain
496	0	12	Air Canada 621	05/Jul/70	1970	Tailstrike	http://tailstrike.com/050770.htm	https://web.archive.org/web/20050529144217/http://www.avsaf.org/reports/CANADA/1970.07.05_AirCanada_McDonnellDouglasDC-8-63.pdf	DC-8	Canada	13	Canada	13	9	100	109	0	109	1						Landing	5	Destroyed	4	[None provided]	The Canadian investigation report did not conform to ICAO standards and did not contain a probable cause as such.	Miscommunication on arming spoilers (flap/slats)	Premature spoiler deployment on final approach	Crew interaction	0	1	0	0	0	0	0	0	0	0	0	CVR	[None provided]	[None provided]	[None provided]	ATC
497	0	12	Air Canada 621	05/Jul/70	1970	Tailstrike	http://tailstrike.com/050770.htm	https://web.archive.org/web/20050529144217/http://www.avsaf.org/reports/CANADA/1970.07.05_AirCanada_McDonnellDouglasDC-8-63.pdf	DC-8	Canada	13	Canada	13	9	100	109	0	109	1						Landing		Destroyed		[None provided]	The Canadian investigation report did not conform to ICAO standards and did not contain a probable cause as such.	Miscommunication on arming spoilers (flap/slats)	Premature spoiler deployment on final approach	Crew interaction	0	1	0	0	0	0	0	0	0	0	0	CVR	[None provided]	[None provided]	[None provided]
498	1	12	Air Canada 621	05/Jul/70	1970	Tailstrike	http://tailstrike.com/050770.htm	https://web.archive.org/web/20050529144217/http://www.avsaf.org/reports/CANADA/1970.07.05_AirCanada_McDonnellDouglasDC-8-63.pdf	DC-8	Canada	13	Canada	13	9	100	109	0	109	1						Landing	5	Destroyed	4	[None provided]	The Canadian investigation report did not conform to ICAO standards and did not contain a probable cause as such.	Miscommunication on arming spoilers (flap/slats)	Premature spoiler deployment on final approach	Crew interaction	0	1	0	0	0	0	0	0	0	0	0	CVR	[None provided]	[None provided]	[None provided]	Captain
499	1	12	Air Canada 621	05/Jul/70	1970	Tailstrike	http://tailstrike.com/050770.htm	https://web.archive.org/web/20050529144217/http://www.avsaf.org/reports/CANADA/1970.07.05_AirCanada_McDonnellDouglasDC-8-63.pdf	DC-8	Canada	13	Canada	13	9	100	109	0	109	1						Landing	5	Destroyed	4	[None provided]	The Canadian investigation report did not conform to ICAO standards and did not contain a probable cause as such.	Miscommunication on arming spoilers (flap/slats)	Premature spoiler deployment on final approach	Crew interaction	0	1	0	0	0	0	0	0	0	0	0	CVR	[None provided]	[None provided]	[None provided]	First Officer
500	1	12	Air Canada 621	05/Jul/70	1970	Tailstrike	http://tailstrike.com/050770.htm	https://web.archive.org/web/20050529144217/http://www.avsaf.org/reports/CANADA/1970.07.05_AirCanada_McDonnellDouglasDC-8-63.pdf	DC-8	Canada	13	Canada	13	9	100	109	0	109	1						Landing	5	Destroyed	4	[None provided]	The Canadian investigation report did not conform to ICAO standards and did not contain a probable cause as such.	Miscommunication on arming spoilers (flap/slats)	Premature spoiler deployment on final approach	Crew interaction	0	1	0	0	0	0	0	0	0	0	0	CVR	[None provided]	[None provided]	[None provided]	First Officer
501	0	12	Air Canada 621	05/Jul/70	1970	Tailstrike	http://tailstrike.com/050770.htm	https://web.archive.org/web/20050529144217/http://www.avsaf.org/reports/CANADA/1970.07.05_AirCanada_McDonnellDouglasDC-8-63.pdf	DC-8	Canada	13	Canada	13	9	100	109	0	109	1						Landing	5	Destroyed	4	[None provided]	The Canadian investigation report did not conform to ICAO standards and did not contain a probable cause as such.	Miscommunication on arming spoilers (flap/slats)	Premature spoiler deployment on final approach	Crew interaction	0	1	0	0	0	0	0	0	0	0	0	CVR	[None provided]	[None provided]	[None provided]	Unclear
502	0	12	Air Canada 621	05/Jul/70	1970	Tailstrike	http://tailstrike.com/050770.htm	https://web.archive.org/web/20050529144217/http://www.avsaf.org/reports/CANADA/1970.07.05_AirCanada_McDonnellDouglasDC-8-63.pdf	DC-8	Canada	13	Canada	13	9	100	109	0	109	1						Landing		Destroyed		[None provided]	The Canadian investigation report did not conform to ICAO standards and did not contain a probable cause as such.	Miscommunication on arming spoilers (flap/slats)	Premature spoiler deployment on final approach	Crew interaction	0	1	0	0	0	0	0	0	0	0	0	CVR	[None provided]	[None provided]	[None provided]
503	0	13	United 553	08/Dec/72	1972	Tailstrike	http://tailstrike.com/081272.htm	http://libraryonline.erau.edu/online-full-text/ntsb/aircraft-accident-reports/AAR73-16.pdf	B737	USA	52	USA	52	6	55	61	45	18	0.3	No	2				Approach	4	Destroyed	4	[None provided]	"The captain's failure to exercise positive flight management during the execution of a non-precision approach, which culminated in a critical deterioration of airspeed into the stall regime where level flight could no longer be maintained."	Failure to excersise positive flight management during non-precision approach	Crashed after stalling during go-around	Pilot actions	0	0	0	0	0	0	0	1	0	0	0	CVR	CAM - Cockpit area microphone RDO - Radio transmission from accident aircraft -1 - Voice identified as Captain -2 - Voice identified as First Officer -3 - Voice identified as Second officer -? - Unidentifiable voice CHI APP = Chicago Approach MTWR = Chicago-Midway Tower * - Unintelligible word # - Expletive deleted () - Questionable text 9VS = Aero Commander 690, N309VS pilot	[None provided]	20.25:25.0	ATC
504	1	13	United 553	08/Dec/72	1972	Tailstrike	http://tailstrike.com/081272.htm	http://libraryonline.erau.edu/online-full-text/ntsb/aircraft-accident-reports/AAR73-16.pdf	B737	USA	52	USA	52	6	55	61	45	18	0.3	No	2				Approach	4	Destroyed	4	[None provided]	"The captain's failure to exercise positive flight management during the execution of a non-precision approach, which culminated in a critical deterioration of airspeed into the stall regime where level flight could no longer be maintained."	Failure to excersise positive flight management during non-precision approach	Crashed after stalling during go-around	Pilot actions	0	0	0	0	0	0	0	1	0	0	0	CVR	CAM - Cockpit area microphone RDO - Radio transmission from accident aircraft -1 - Voice identified as Captain -2 - Voice identified as First Officer -3 - Voice identified as Second officer -? - Unidentifiable voice CHI APP = Chicago Approach MTWR = Chicago-Midway Tower * - Unintelligible word # - Expletive deleted () - Questionable text 9VS = Aero Commander 690, N309VS pilot	[None provided]	20.25:28.0	First Officer
505	1	13	United 553	08/Dec/72	1972	Tailstrike	http://tailstrike.com/081272.htm	http://libraryonline.erau.edu/online-full-text/ntsb/aircraft-accident-reports/AAR73-16.pdf	B737	USA	52	USA	52	6	55	61	45	18	0.3	No	2				Approach	4	Destroyed	4	[None provided]	"The captain's failure to exercise positive flight management during the execution of a non-precision approach, which culminated in a critical deterioration of airspeed into the stall regime where level flight could no longer be maintained."	Failure to excersise positive flight management during non-precision approach	Crashed after stalling during go-around	Pilot actions	0	0	0	0	0	0	0	1	0	0	0	CVR	CAM - Cockpit area microphone RDO - Radio transmission from accident aircraft -1 - Voice identified as Captain -2 - Voice identified as First Officer -3 - Voice identified as Second officer -? - Unidentifiable voice CHI APP = Chicago Approach MTWR = Chicago-Midway Tower * - Unintelligible word # - Expletive deleted () - Questionable text 9VS = Aero Commander 690, N309VS pilot	[None provided]	20.25:35.5	First Officer
506	0	13	United 553	08/Dec/72	1972	Tailstrike	http://tailstrike.com/081272.htm	http://libraryonline.erau.edu/online-full-text/ntsb/aircraft-accident-reports/AAR73-16.pdf	B737	USA	52	USA	52	6	55	61	45	18	0.3	No	2				Approach	4	Destroyed	4	[None provided]	"The captain's failure to exercise positive flight management during the execution of a non-precision approach, which culminated in a critical deterioration of airspeed into the stall regime where level flight could no longer be maintained."	Failure to excersise positive flight management during non-precision approach	Crashed after stalling during go-around	Pilot actions	0	0	0	0	0	0	0	1	0	0	0	CVR	CAM - Cockpit area microphone RDO - Radio transmission from accident aircraft -1 - Voice identified as Captain -2 - Voice identified as First Officer -3 - Voice identified as Second officer -? - Unidentifiable voice CHI APP = Chicago Approach MTWR = Chicago-Midway Tower * - Unintelligible word # - Expletive deleted () - Questionable text 9VS = Aero Commander 690, N309VS pilot	[None provided]	20.25:39.0	ATC
507	1	13	United 553	08/Dec/72	1972	Tailstrike	http://tailstrike.com/081272.htm	http://libraryonline.erau.edu/online-full-text/ntsb/aircraft-accident-reports/AAR73-16.pdf	B737	USA	52	USA	52	6	55	61	45	18	0.3	No	2				Approach	4	Destroyed	4	[None provided]	"The captain's failure to exercise positive flight management during the execution of a non-precision approach, which culminated in a critical deterioration of airspeed into the stall regime where level flight could no longer be maintained."	Failure to excersise positive flight management during non-precision approach	Crashed after stalling during go-around	Pilot actions	0	0	0	0	0	0	0	1	0	0	0	CVR	CAM - Cockpit area microphone RDO - Radio transmission from accident aircraft -1 - Voice identified as Captain -2 - Voice identified as First Officer -3 - Voice identified as Second officer -? - Unidentifiable voice CHI APP = Chicago Approach MTWR = Chicago-Midway Tower * - Unintelligible word # - Expletive deleted () - Questionable text 9VS = Aero Commander 690, N309VS pilot	[None provided]	20.25:41.0	Flight Engineer
508	1	13	United 553	08/Dec/72	1972	Tailstrike	http://tailstrike.com/081272.htm	http://libraryonline.erau.edu/online-full-text/ntsb/aircraft-accident-reports/AAR73-16.pdf	B737	USA	52	USA	52	6	55	61	45	18	0.3	No	2				Approach	4	Destroyed	4	[None provided]	"The captain's failure to exercise positive flight management during the execution of a non-precision approach, which culminated in a critical deterioration of airspeed into the stall regime where level flight could no longer be maintained."	Failure to excersise positive flight management during non-precision approach	Crashed after stalling during go-around	Pilot actions	0	0	0	0	0	0	0	1	0	0	0	CVR	CAM - Cockpit area microphone RDO - Radio transmission from accident aircraft -1 - Voice identified as Captain -2 - Voice identified as First Officer -3 - Voice identified as Second officer -? - Unidentifiable voice CHI APP = Chicago Approach MTWR = Chicago-Midway Tower * - Unintelligible word # - Expletive deleted () - Questionable text 9VS = Aero Commander 690, N309VS pilot	[None provided]	20.25:44.0	First Officer
509	1	13	United 553	08/Dec/72	1972	Tailstrike	http://tailstrike.com/081272.htm	http://libraryonline.erau.edu/online-full-text/ntsb/aircraft-accident-reports/AAR73-16.pdf	B737	USA	52	USA	52	6	55	61	45	18	0.3	No	2				Approach	4	Destroyed	4	[None provided]	"The captain's failure to exercise positive flight management during the execution of a non-precision approach, which culminated in a critical deterioration of airspeed into the stall regime where level flight could no longer be maintained."	Failure to excersise positive flight management during non-precision approach	Crashed after stalling during go-around	Pilot actions	0	0	0	0	0	0	0	1	0	0	0	CVR	CAM - Cockpit area microphone RDO - Radio transmission from accident aircraft -1 - Voice identified as Captain -2 - Voice identified as First Officer -3 - Voice identified as Second officer -? - Unidentifiable voice CHI APP = Chicago Approach MTWR = Chicago-Midway Tower * - Unintelligible word # - Expletive deleted () - Questionable text 9VS = Aero Commander 690, N309VS pilot	[None provided]	20.25:46.5	Captain
510	0	13	United 553	08/Dec/72	1972	Tailstrike	http://tailstrike.com/081272.htm	http://libraryonline.erau.edu/online-full-text/ntsb/aircraft-accident-reports/AAR73-16.pdf	B737	USA	52	USA	52	6	55	61	45	18	0.3	No	2				Approach		Destroyed		[None provided]	"The captain's failure to exercise positive flight management during the execution of a non-precision approach, which culminated in a critical deterioration of airspeed into the stall regime where level flight could no longer be maintained."	Failure to excersise positive flight management during non-precision approach	Crashed after stalling during go-around	Pilot actions	0	0	0	0	0	0	0	1	0	0	0	CVR	CAM - Cockpit area microphone RDO - Radio transmission from accident aircraft -1 - Voice identified as Captain -2 - Voice identified as First Officer -3 - Voice identified as Second officer -? - Unidentifiable voice CHI APP = Chicago Approach MTWR = Chicago-Midway Tower * - Unintelligible word # - Expletive deleted () - Questionable text 9VS = Aero Commander 690, N309VS pilot	[None provided]	20.25:48.0
511	1	13	United 553	08/Dec/72	1972	Tailstrike	http://tailstrike.com/081272.htm	http://libraryonline.erau.edu/online-full-text/ntsb/aircraft-accident-reports/AAR73-16.pdf	B737	USA	52	USA	52	6	55	61	45	18	0.3	No	2				Approach	4	Destroyed	4	[None provided]	"The captain's failure to exercise positive flight management during the execution of a non-precision approach, which culminated in a critical deterioration of airspeed into the stall regime where level flight could no longer be maintained."	Failure to excersise positive flight management during non-precision approach	Crashed after stalling during go-around	Pilot actions	0	0	0	0	0	0	0	1	0	0	0	CVR	CAM - Cockpit area microphone RDO - Radio transmission from accident aircraft -1 - Voice identified as Captain -2 - Voice identified as First Officer -3 - Voice identified as Second officer -? - Unidentifiable voice CHI APP = Chicago Approach MTWR = Chicago-Midway Tower * - Unintelligible word # - Expletive deleted () - Questionable text 9VS = Aero Commander 690, N309VS pilot	[None provided]	20.25:50.97	Flight Engineer
512	0	13	United 553	08/Dec/72	1972	Tailstrike	http://tailstrike.com/081272.htm	http://libraryonline.erau.edu/online-full-text/ntsb/aircraft-accident-reports/AAR73-16.pdf	B737	USA	52	USA	52	6	55	61	45	18	0.3	No	2				Approach		Destroyed		[None provided]	"The captain's failure to exercise positive flight management during the execution of a non-precision approach, which culminated in a critical deterioration of airspeed into the stall regime where level flight could no longer be maintained."	Failure to excersise positive flight management during non-precision approach	Crashed after stalling during go-around	Pilot actions	0	0	0	0	0	0	0	1	0	0	0	CVR	CAM - Cockpit area microphone RDO - Radio transmission from accident aircraft -1 - Voice identified as Captain -2 - Voice identified as First Officer -3 - Voice identified as Second officer -? - Unidentifiable voice CHI APP = Chicago Approach MTWR = Chicago-Midway Tower * - Unintelligible word # - Expletive deleted () - Questionable text 9VS = Aero Commander 690, N309VS pilot	[None provided]	20.25:51.62
513	0	13	United 553	08/Dec/72	1972	Tailstrike	http://tailstrike.com/081272.htm	http://libraryonline.erau.edu/online-full-text/ntsb/aircraft-accident-reports/AAR73-16.pdf	B737	USA	52	USA	52	6	55	61	45	18	0.3	No	2				Approach		Destroyed		[None provided]	"The captain's failure to exercise positive flight management during the execution of a non-precision approach, which culminated in a critical deterioration of airspeed into the stall regime where level flight could no longer be maintained."	Failure to excersise positive flight management during non-precision approach	Crashed after stalling during go-around	Pilot actions	0	0	0	0	0	0	0	1	0	0	0	CVR	CAM - Cockpit area microphone RDO - Radio transmission from accident aircraft -1 - Voice identified as Captain -2 - Voice identified as First Officer -3 - Voice identified as Second officer -? - Unidentifiable voice CHI APP = Chicago Approach MTWR = Chicago-Midway Tower * - Unintelligible word # - Expletive deleted () - Questionable text 9VS = Aero Commander 690, N309VS pilot	[None provided]
514	0	13	United 553	08/Dec/72	1972	Tailstrike	http://tailstrike.com/081272.htm	http://libraryonline.erau.edu/online-full-text/ntsb/aircraft-accident-reports/AAR73-16.pdf	B737	USA	52	USA	52	6	55	61	45	18	0.3	No	2				Approach	4	Destroyed	4	[None provided]	"The captain's failure to exercise positive flight management during the execution of a non-precision approach, which culminated in a critical deterioration of airspeed into the stall regime where level flight could no longer be maintained."	Failure to excersise positive flight management during non-precision approach	Crashed after stalling during go-around	Pilot actions	0	0	0	0	0	0	0	1	0	0	0	CVR	CAM - Cockpit area microphone RDO - Radio transmission from accident aircraft -1 - Voice identified as Captain -2 - Voice identified as First Officer -3 - Voice identified as Second officer -? - Unidentifiable voice CHI APP = Chicago Approach MTWR = Chicago-Midway Tower * - Unintelligible word # - Expletive deleted () - Questionable text 9VS = Aero Commander 690, N309VS pilot	[None provided]	20.25:52.20	ATC
515	0	13	United 553	08/Dec/72	1972	Tailstrike	http://tailstrike.com/081272.htm	http://libraryonline.erau.edu/online-full-text/ntsb/aircraft-accident-reports/AAR73-16.pdf	B737	USA	52	USA	52	6	55	61	45	18	0.3	No	2				Approach		Destroyed		[None provided]	"The captain's failure to exercise positive flight management during the execution of a non-precision approach, which culminated in a critical deterioration of airspeed into the stall regime where level flight could no longer be maintained."	Failure to excersise positive flight management during non-precision approach	Crashed after stalling during go-around	Pilot actions	0	0	0	0	0	0	0	1	0	0	0	CVR	CAM - Cockpit area microphone RDO - Radio transmission from accident aircraft -1 - Voice identified as Captain -2 - Voice identified as First Officer -3 - Voice identified as Second officer -? - Unidentifiable voice CHI APP = Chicago Approach MTWR = Chicago-Midway Tower * - Unintelligible word # - Expletive deleted () - Questionable text 9VS = Aero Commander 690, N309VS pilot	[None provided]	20.25:54.5
516	0	13	United 553	08/Dec/72	1972	Tailstrike	http://tailstrike.com/081272.htm	http://libraryonline.erau.edu/online-full-text/ntsb/aircraft-accident-reports/AAR73-16.pdf	B737	USA	52	USA	52	6	55	61	45	18	0.3	No	2				Approach	4	Destroyed	4	[None provided]	"The captain's failure to exercise positive flight management during the execution of a non-precision approach, which culminated in a critical deterioration of airspeed into the stall regime where level flight could no longer be maintained."	Failure to excersise positive flight management during non-precision approach	Crashed after stalling during go-around	Pilot actions	0	0	0	0	0	0	0	1	0	0	0	CVR	CAM - Cockpit area microphone RDO - Radio transmission from accident aircraft -1 - Voice identified as Captain -2 - Voice identified as First Officer -3 - Voice identified as Second officer -? - Unidentifiable voice CHI APP = Chicago Approach MTWR = Chicago-Midway Tower * - Unintelligible word # - Expletive deleted () - Questionable text 9VS = Aero Commander 690, N309VS pilot	[None provided]	20.25:54.74	Other (other airplane)
517	0	13	United 553	08/Dec/72	1972	Tailstrike	http://tailstrike.com/081272.htm	http://libraryonline.erau.edu/online-full-text/ntsb/aircraft-accident-reports/AAR73-16.pdf	B737	USA	52	USA	52	6	55	61	45	18	0.3	No	2				Approach		Destroyed		[None provided]	"The captain's failure to exercise positive flight management during the execution of a non-precision approach, which culminated in a critical deterioration of airspeed into the stall regime where level flight could no longer be maintained."	Failure to excersise positive flight management during non-precision approach	Crashed after stalling during go-around	Pilot actions	0	0	0	0	0	0	0	1	0	0	0	CVR	CAM - Cockpit area microphone RDO - Radio transmission from accident aircraft -1 - Voice identified as Captain -2 - Voice identified as First Officer -3 - Voice identified as Second officer -? - Unidentifiable voice CHI APP = Chicago Approach MTWR = Chicago-Midway Tower * - Unintelligible word # - Expletive deleted () - Questionable text 9VS = Aero Commander 690, N309VS pilot	[None provided]	20.25:55.06
518	0	13	United 553	08/Dec/72	1972	Tailstrike	http://tailstrike.com/081272.htm	http://libraryonline.erau.edu/online-full-text/ntsb/aircraft-accident-reports/AAR73-16.pdf	B737	USA	52	USA	52	6	55	61	45	18	0.3	No	2				Approach	4	Destroyed	4	[None provided]	"The captain's failure to exercise positive flight management during the execution of a non-precision approach, which culminated in a critical deterioration of airspeed into the stall regime where level flight could no longer be maintained."	Failure to excersise positive flight management during non-precision approach	Crashed after stalling during go-around	Pilot actions	0	0	0	0	0	0	0	1	0	0	0	CVR	CAM - Cockpit area microphone RDO - Radio transmission from accident aircraft -1 - Voice identified as Captain -2 - Voice identified as First Officer -3 - Voice identified as Second officer -? - Unidentifiable voice CHI APP = Chicago Approach MTWR = Chicago-Midway Tower * - Unintelligible word # - Expletive deleted () - Questionable text 9VS = Aero Commander 690, N309VS pilot	[None provided]	20.25:56.82	Flight Crew (Unclear)
519	0	13	United 553	08/Dec/72	1972	Tailstrike	http://tailstrike.com/081272.htm	http://libraryonline.erau.edu/online-full-text/ntsb/aircraft-accident-reports/AAR73-16.pdf	B737	USA	52	USA	52	6	55	61	45	18	0.3	No	2				Approach		Destroyed		[None provided]	"The captain's failure to exercise positive flight management during the execution of a non-precision approach, which culminated in a critical deterioration of airspeed into the stall regime where level flight could no longer be maintained."	Failure to excersise positive flight management during non-precision approach	Crashed after stalling during go-around	Pilot actions	0	0	0	0	0	0	0	1	0	0	0	CVR	CAM - Cockpit area microphone RDO - Radio transmission from accident aircraft -1 - Voice identified as Captain -2 - Voice identified as First Officer -3 - Voice identified as Second officer -? - Unidentifiable voice CHI APP = Chicago Approach MTWR = Chicago-Midway Tower * - Unintelligible word # - Expletive deleted () - Questionable text 9VS = Aero Commander 690, N309VS pilot	[None provided]	20.26:00.64
520	0	13	United 553	08/Dec/72	1972	Tailstrike	http://tailstrike.com/081272.htm	http://libraryonline.erau.edu/online-full-text/ntsb/aircraft-accident-reports/AAR73-16.pdf	B737	USA	52	USA	52	6	55	61	45	18	0.3	No	2				Approach	4	Destroyed	4	[None provided]	"The captain's failure to exercise positive flight management during the execution of a non-precision approach, which culminated in a critical deterioration of airspeed into the stall regime where level flight could no longer be maintained."	Failure to excersise positive flight management during non-precision approach	Crashed after stalling during go-around	Pilot actions	0	0	0	0	0	0	0	1	0	0	0	CVR	CAM - Cockpit area microphone RDO - Radio transmission from accident aircraft -1 - Voice identified as Captain -2 - Voice identified as First Officer -3 - Voice identified as Second officer -? - Unidentifiable voice CHI APP = Chicago Approach MTWR = Chicago-Midway Tower * - Unintelligible word # - Expletive deleted () - Questionable text 9VS = Aero Commander 690, N309VS pilot	[None provided]	20.26:01.50	Flight Crew (Unclear)
521	0	13	United 553	08/Dec/72	1972	Tailstrike	http://tailstrike.com/081272.htm	http://libraryonline.erau.edu/online-full-text/ntsb/aircraft-accident-reports/AAR73-16.pdf	B737	USA	52	USA	52	6	55	61	45	18	0.3	No	2				Approach		Destroyed		[None provided]	"The captain's failure to exercise positive flight management during the execution of a non-precision approach, which culminated in a critical deterioration of airspeed into the stall regime where level flight could no longer be maintained."	Failure to excersise positive flight management during non-precision approach	Crashed after stalling during go-around	Pilot actions	0	0	0	0	0	0	0	1	0	0	0	CVR	CAM - Cockpit area microphone RDO - Radio transmission from accident aircraft -1 - Voice identified as Captain -2 - Voice identified as First Officer -3 - Voice identified as Second officer -? - Unidentifiable voice CHI APP = Chicago Approach MTWR = Chicago-Midway Tower * - Unintelligible word # - Expletive deleted () - Questionable text 9VS = Aero Commander 690, N309VS pilot	[None provided]
522	0	13	United 553	08/Dec/72	1972	Tailstrike	http://tailstrike.com/081272.htm	http://libraryonline.erau.edu/online-full-text/ntsb/aircraft-accident-reports/AAR73-16.pdf	B737	USA	52	USA	52	6	55	61	45	18	0.3	No	2				Approach		Destroyed		[None provided]	"The captain's failure to exercise positive flight management during the execution of a non-precision approach, which culminated in a critical deterioration of airspeed into the stall regime where level flight could no longer be maintained."	Failure to excersise positive flight management during non-precision approach	Crashed after stalling during go-around	Pilot actions	0	0	0	0	0	0	0	1	0	0	0	CVR	CAM - Cockpit area microphone RDO - Radio transmission from accident aircraft -1 - Voice identified as Captain -2 - Voice identified as First Officer -3 - Voice identified as Second officer -? - Unidentifiable voice CHI APP = Chicago Approach MTWR = Chicago-Midway Tower * - Unintelligible word # - Expletive deleted () - Questionable text 9VS = Aero Commander 690, N309VS pilot	[None provided]	20.26:10.02
[truncated: 21,104 more rows]
[truncated: 16 more columns]
