# Supplementary material for: Cockpit voice recorder transcript data: Capturing safety voice and safety listening during historic aviation accidents
Source: Data Brief. 2021 Nov 20;39:107602. doi: 10.1016/j.dib.2021.107602 (PMC8627982; doi:10.1016/j.dib.2021.107602)
Supplement: Supplementary file 3 [file mmc3.csv]

Variable	Variable description/label
Sorting_row	variable to enable and keep the sorting of data.
analysis_data	data used for analysis in the associated publication
case_id	Case identifier
case_name	Case name
case_date	Date of accident
coding_year	Year of accident
case_database	Online database from which the CVR was obtained
case_source_URL	Source URL for CVR transcript
case_alternative_datasource	Alternative data source, where identifed.
case_equipment	Aircraft type
case_country_registration	Country of airline registration, string
coding_country_registration	Country of airline registration
case_country_airspace	Country of where the accident took place, string
coding_country_airspace	Country of where the accident took place
case_flight_n_crew	Flight crew
case_flight_n_passengers	Flight passengers
case_flight_n_total	Flight total numbers
case_flight_n_fatilities	Flight fatalities
case_flight_n_survivors	Flight survivors
coding_percentage_survisors	% survivors
case_otherplane	Other aircraft involved
case_n_otherfatalities	Fatalities other aircraft
case_flight2_n_crew	Crew other aircraft
case_flight2_n_passengers	Passengers other aircraft
case_flight2_n_survivors	Survivors other aircraft
case_flight_phase	Flight phase when accident occured, string
coding_phase	Flight phase when accident occured
case_flight_damage	Damage due to accident, string
coding_damage	Damage due to accident
cvr_text_aftertranscript	Text contained in the source for the CVR transcript, located after the transcript.
case_attributed_cause_text	Text outlining the atributed cause(s)
case_attributed_cause_short	Text outlining the attribued cause(s), short version
case_cause_websummary	Database summary for accident cause
coding_hazard_attributed_type	Attributed causes per accident, not seperated out into unique causes.
coding_attributedcause_atc	Accident is (partly) attributed to ATC interaction
coding_attributedcause_crew	Accident is (partly) attributed to Crew interaction
coding_attributedcause_distract	Accident is (partly) attributed to Distractions
coding_attributedcause_equip	Accident is (partly) attributed to Equipment‎/Fuel
coding_attributedcause_location	Accident is (partly) attributed to Location
coding_attributedcause_manoeuvring	Accident is (partly) attributed to Manoeuvring
coding_attributedcause_weather	Accident is (partly) attributed to Weather
coding_attributedcause_pilot	Accident is (partly) attributed to Pilot actions
coding_attributedcause_planning	Accident is (partly) attributed to Planning
coding_attributedcause_company	Accident is (partly) attributed to Company actions
coding_attributedcause_other	Accident is (partly) attributed to Other issues
cvr_audio_source	Orginal source of audio
cvr_legend	CVR legend
cvr_frequency	Frequency on which communication took place
cvr_time_stamp	Time stamp of row, if available.
cvr_turn_speaker_raw	CVR data on identified speaker.
cvr_speaker_source	Audio source (e.g., microphone) for the speaker.
coding_speaker	Role of the speaker, coded for conversational messages.
coding_speaker_seniority	Speaker has a junior (FO‎/FE) versus senior rank (captian)
cvr_addressee	Addressed person as identified in the CVR transcript
cvr_row_rawnumber	Rows within a CVR transcript, in sequential order
coding_row_type	Type of turn in the CVR transcript.
coding_row_conversationnumber	CVR transcript rows containing conversational messages, in sequential order within a transcript
cvr_message	CVR transcript text.
coding_safety_concern	Hazard raised, in the words of the transcript where possible.
coding_hazard_type	safety concern coded for ATC classification schemes.
coding_hazard_status	Status of hazard coded for how the message reflects its perceived status.
coding_safety_voice	Safety voice
coding_safety_listening	Safety listening
coding_post_crm	Accident took place post CRM introduction (1981)
PDI_airline	Power distance Index score for the airline based on Hofstede
PDI_airspace	Power distance Index score for the airspace based on Hofstede
